# Supplementary material for: Computational drug repurposing against SARS-CoV-2 reveals plasma membrane cholesterol depletion as key factor of antiviral drug activity
Source: PLoS Comput Biol. 2022 Apr 11;18(4):e1010021. doi: 10.1371/journal.pcbi.1010021 (PMC9022874; doi:10.1371/journal.pcbi.1010021)
Supplement: S1 Table — (CSV) [file pcbi.1010021.s004.csv]

	GSE147507 A549 SARS-CoV-2	GSE147507 Calu3 SARS-CoV-2	GSE148729 Calu3 SARS-CoV-2	Random Forest Predicted Probabilities
AT1-SHH-09	0.02578652296322384	0.10375234037010744	0.09941822114690664	0.0016666666666666666
dexamethasone-acetate	0.043213166120617486	0.07557339597382552	0.08294193569942049	0.03192592592592593
MW-SHH-97	0.1700282142745717	0.17143443219349205	0.01670692152322274	0.003589743589743588
pancuronium	0.11291168738310063	0.1888535526406475	0.13983516932458342	0.013986928104575167
L-2167	-0.16329682876775456	-0.22127204254143773	-0.13227005938520528	0.002499999999999999
CGP-52432	-0.1355530914210177	-0.16043326620836829	-0.10208445055645396	0.0019148936170212763
oxantel	0.01035501433338443	0.09107860201954382	0.12360803827858867	0.0018666666666666662
thiazolidinecarboxylic-acid	0.12939377271431868	0.1954815726124842	0.11660901422143208	0.009871794871794872
buddleoflavonoloside	0.0827334835313534	0.20386593665031286	0.19465740398942152	0.00228395061728395
16,16-dimethylprostaglandin-e2	0.022973704344840033	0.035862817713956184	0.02782142806504741	0.002411347517730496
eicosadienoic-acid	-0.10530248878315962	-0.10594874510590777	-0.07000426487091256	0.003412698412698411
aminoglutethimide	-0.0938695193820054	-0.15574307453346994	-0.14786160541072255	0.0028758169934640513
KX2-391	-0.005708226935801133	0.06975056210241991	0.13428795488687828	0.001503267973856209
EI-247	-0.030823801246175345	0.10005956342609122	0.12986641568754884	0.007058823529411762
cariprazine	-0.1040813894698057	-0.16221154817952305	-0.16582731818892546	0.0011764705882352942
azlocillin	-0.05069524931444359	-0.11981999649145315	-0.1120397628548945	0.002222222222222222
leucodin	0.0602315513444092	0.11302642332272653	0.10265412724739643	0.0008805031446540881
trimebutine	0.03715686264428519	0.12331622096144645	0.11909004289821208	0.0046527777777777765
otilonium	-0.0010537304552073134	-0.07926418163232647	-0.1715262986261048	0.00857142857142857
guaiacol	-0.03656562059325163	-0.07496282617337137	-0.07806852608626201	0.018444444444444444
temefos	-0.005301654645783816	0.006174818617470643	0.010492480564785316	0.003641975308641973
RG-4733	0.0192001125189521	-0.09186416170494004	-0.19318083140895584	0.03824242424242425
SA-102042	-0.13609367103310588	-0.060784141368713	0.07891558637209363	0.000425531914893617
cyanocobalamin	-0.09144115233885597	-0.052594288657464586	0.02340766101301928	0.009685534591194964
PSH-028	-0.07544205007664624	-0.07913083786276907	-0.03169541652039638	0.011320754716981137
carmoxirole	-0.058731724310259976	-0.11698299790690725	-0.13705632969027395	0.002399999999999999
SA-1939915	-0.032504688850515814	-0.13414474285690162	-0.10489477739634406	0.07534482758620689
SD-6-035-A10	-0.12004175736833687	-0.1603002338360527	-0.11766004842145138	0.014883720930232559
prednisolone	-0.035897560252280615	-0.022815117419082383	0.020125195557188325	0.008062015503875971
stavudine	-0.030304579438708224	0.0016325871109194744	-0.009942627434526188	0.005686274509803918
benzylpenicillin	-0.024891670921112732	0.06346339272046156	0.10213327881262396	0.0014583333333333332
neostigmine	0.0036736294395520283	0.07586918078165025	0.10874642636522723	0.003617021276595743
KU-C104218	0.01866754663770518	-0.02611271404966616	-0.07217868960753206	0.011590909090909091
androstenedione	-0.07569174277330817	-0.1471210265880597	-0.13541153215718216	0.0023684210526315787
mitoxantrone	0.07684357370176681	0.11231354584640232	0.13880660741920714	0.0049999999999999975
sulfadiazine	0.014778297202244882	0.01993352704599938	0.04791869333879848	0.007735849056603772
YO-2	0.0023218152260863468	0.0942832859275799	0.11370767314417772	0.012994350282485875
SA-1921599	0.14298250545568433	0.24386134629604686	0.1825190689198335	0.004696969696969695
kavain	0.04600963004424986	0.09391149450314247	0.06567488931445196	0.002682926829268293
HG-9-91-01	-0.00924683240363741	0.062481916575302464	0.07741429029809957	0.01611111111111111
bupivacaine	-0.009484785485329009	-0.06605062705056093	-0.13420614572990194	0.01136363636363636
isoconazole	0.08988717200763226	0.11985595883544037	0.1243256227998962	0.002040816326530612
BMS-754807	0.18719360597664206	0.2211509376688614	0.029238716889010318	0.03604938271604939
STK-064652	-0.16615753463123986	-0.24819216731133745	-0.17660722041443222	0.008050314465408803
SDM-25N	0.011125039734746937	0.06786473630772248	0.09698205440964884	0.007906976744186044
chlorcyclizine	0.07320358650053667	-0.02355945703912022	-0.1260427510148311	0.0036956521739130417
paxilline	0.04702831492430794	0.1100113825149766	0.0782372107662093	0.007820512820512819
dyphylline	0.02429860567454579	0.019490215758722004	0.01327408698670532	0.007346938775510202
EMF-sumo1-7	-0.08831001925690056	-0.072791391589726	-0.016183268472745642	0.01391304347826087
XL-147	0.26332612278178485	0.2578966772919714	0.15074835494162264	0.021111111111111112
trichostatin-a	0.051358268926735104	0.07366638023775743	0.09220975269948582	0.002536231884057969
HG-5-113-01	0.05248111200717567	0.23713900939281776	0.2845627026837428	0.003061224489795917
CGP-53353	0.26903556532661105	0.33941129630492833	0.21567142006009385	0.04626016260162602
epothilone-a	-0.06377163549133459	0.050677934875898216	0.1016999324798614	0.0020261437908496724
safingol	-0.03639960522744528	0.017469605273710196	0.0560600931710507	0.012291666666666668
lisuride	-0.039638931506469625	-0.14425477504490314	-0.11275535776495292	0.0008496732026143792
diacerein	-0.09038796356311826	-0.17229889280685687	-0.20089573622331774	0.002045454545454545
meclofenoxate	-0.06364423460432084	-0.1119454379958342	-0.08845817510196388	0.007196969696969696
imiloxan	0.1005219131839168	-0.010245424360182376	-0.07858563234761627	0.0017391304347826081
dacomitinib	0.07530028408868286	0.05566477083593699	-0.007681133098849581	0.03700680272108843
ambroxol	-0.18116312806617368	-0.17829419502164118	-0.018692102978707832	0.007142857142857143
mefexamide	-0.06189353165119299	0.02513134631365044	0.07075594303893963	0.005384615384615383
urapidil	-0.04994881805741128	-0.0008155541199930906	0.03921205733505362	0.0027333333333333324
benzyl-quinazolin-4-yl-amine	0.14696852232957258	0.1393620719160448	0.04566968354730897	0.014731182795698926
daminozide	-0.10404304336294004	-0.1756916409413455	-0.13576107832649215	0.0025925925925925912
bethanechol	-0.006618436032987622	0.06630973972750706	0.11734855387902696	0.0017283950617283947
olvanil	0.16715029610513574	0.26752519016097714	0.2295102965189034	0.0021212121212121206
BMS-191011	-0.07533846834920843	-0.029003052810406795	-0.013333522439271802	0.008095238095238093
imatinib	-0.024847783530415862	-0.0985098683948173	-0.11003673897397068	0.004027777777777777
trap-101	0.022875692799874076	0.10911005867694556	0.15056335904563029	0.0010638297872340426
tyrphostin-B44	-0.18210868597367272	-0.2143377276906582	-0.13012676078683974	0.0005228758169934641
bendroflumethiazide	-0.057734610756885685	-0.13335560293164106	-0.11513224444305972	0.0016666666666666668
homoveratrylamine	0.00344532437048979	0.061893872419414526	0.11010629460148284	0.0031060606060606052
tegaserod	0.3289524455115755	0.467177991420475	0.3290762381520596	0.09484276729559749
glafenine	-0.11068276974131988	-0.18720761620640228	-0.17790193555756845	0.00292517006802721
trichlormethiazide	0.07576744006805622	0.05486610506761443	-0.019627147591907187	0.004967320261437906
fenofibrate	0.0672196112118255	0.05844569595957653	0.02785635769694957	0.012091503267973855
mycophenolic-acid	0.1533805121067195	0.13175626730827228	0.05556510868841755	0.02006410256410257
SA-1922932	0.06510113212347778	-0.03480559774320314	-0.1006036567164732	0.016122448979591832
GR-55562	-0.010565771108377182	-0.06775470782893213	-0.09785815362635142	0.01371212121212121
acrivastine	-0.027144590741380283	-0.035046796419618914	-0.003901518570220829	0.030921985815602834
voriconazole	-0.10327093752105312	-0.14852945025676376	-0.112940341330626	0.002411347517730496
glycitein	-0.06521430741480855	-0.1690236505567164	-0.1898472686217227	0.0010457516339869282
equol	0.029677668407630232	-0.0316253990063923	-0.005940102202474506	0.0010144927536231885
talniflumate	0.02407894656603124	0.010578284711352805	-0.044630250451133294	0.005677083333333331
BRL-15572	-0.009787119837736794	-0.023706460343302125	-0.05939752928304715	0.004035087719298243
VU-0418947-2	0.4090618162112277	0.4818370850829038	0.2648701959236773	0.04192307692307692
BG-1028	-0.02626475612119505	-0.03841352754564136	0.027472216227025226	0.0017500000000000003
budesonide	0.005473872074961702	-0.015348573215662768	-0.045501996576802574	0.019012345679012346
ostarine	0.0959963895403555	0.08438173632939135	0.06758755518562587	0.009707602339181285
PSB-1115	0.10662427554747704	0.09922903534549092	0.06500427858324788	0.005217391304347824
ST-022313	-0.023250979913300874	-0.010222691716239936	-0.004851309704621769	0.013043478260869568
clemastine	0.15082827968195173	0.20278492566868275	0.0951570434178496	0.016858974358974363
isosorbide	0.022656031825243318	0.06385833195609654	0.007910599677811651	0.0045283018867924504
hexamethyleneamiloride	0.017986649527517003	0.17647575534590015	0.16904380869312854	0.00472222222222222
BG-1019	-0.0018707097994034925	0.028120204359958212	0.005175761337203202	0.00836734693877551
spectinomycin	-0.1952481927638608	-0.2314273052529292	-0.08720422748241617	0.005163398692810458
PP242	0.2459720903106133	0.19102852006131754	-0.008430048525424663	0.02333333333333333
AZD-3514	0.05486189650537538	-0.02841391627892442	-0.07295057947097441	0.0067213114754098345
varenicline	0.1008843410126496	0.06642094399903034	-0.04988072668652616	0.012901234567901236
ZD-7288	-0.2384427756109683	-0.19233611483788315	-0.04373888586316065	0.012033898305084745
altanserin	-0.02332519626171584	-0.08628453771233187	-0.11314481389897026	0.00292517006802721
SA-1458985	0.05139307162773212	0.13305139323699525	0.13544508785666265	0.0009696969696969698
cosmosiin	0.0890154442496952	0.10931409729413584	0.0876664967329184	0.0038993710691823877
naftifine	-0.027189302188065367	-0.03215756452739391	0.002391890636144041	0.010962962962962963
canrenone	0.06074172901096319	0.0072578793620705784	-0.07675699399214672	0.008214285714285714
abacavir	0.03653157468085772	0.1037003522038246	0.11601712349237812	0.006466666666666668
aspirin	-0.0017867909721824308	0.008547156690758069	0.010341463959213391	0.004933333333333332
nikethamide	-0.09129474486643918	-0.15826664041434382	-0.17034301357234974	0.0008024691358024692
lacitol	-0.09458993813018676	-0.19554310451561613	-0.22072324637597304	0.005802469135802468
AM-630	-0.05915645286454254	-0.12971742274019982	-0.09593597328318572	0.004374999999999998
NPC-15199	-0.0543830490463656	-0.12309453573899384	-0.1332114944872144	0.0026060606060606057
mammea-a	0.25582904778588994	0.19909550241453536	0.020465169143298892	0.035686274509803925
arcyriaflavin-a	0.0744442282536902	0.10289171579405004	0.06223255586272465	0.007777777777777775
SA-247636	0.15207233892173086	0.15830015052467242	0.014981296968373296	0.016143790849673205
ZSTK-474	0.30516514055673305	0.3039667197929557	0.06534699031993323	0.01537414965986395
clofilium	0.15603989075016295	0.26095740878653945	0.21584725949936184	0.004509803921568625
STK-721917	-0.05696491918104001	-0.1623293257320222	-0.1677988560502117	0.0011864406779661016
MST-312	0.14539544592656958	0.1316782571630268	0.07270526377517449	0.03604651162790697
amitriptyline	0.10086725487010674	0.2320676172658065	0.1553951611910608	0.04220125786163522
pelitinib	0.14189745623379474	0.1877865303451481	0.14346936306742916	0.045000000000000005
nor-1-promazine	-0.0878915924549637	-0.08681134200355403	-0.027207724983756856	0.01619047619047619
tiapride	-0.24084223140406585	-0.19954011047817305	-0.025941104516687977	0.0047222222222222205
orphenadrine	-0.06455355105266829	-0.09626355949108822	-0.12020084696928734	0.0035999999999999986
NCH-51	0.10867327070578753	0.09359672002703713	0.04197798123024852	0.007066666666666663
naringin	-0.04948783560901586	-0.012110584278237113	-0.01589171444591416	0.003199999999999999
levamisole	-0.006862442063157658	-0.05452539623280645	-0.13123829752653274	0.01452991452991453
theobromine	0.08416862485623977	0.08210729173000894	0.036717024258353166	0.005740740740740741
indacaterol	-0.06422432654126149	-0.07881483290102963	-0.08853879583939846	0.002287581699346405
ibudilast	-0.1699549912580692	-0.1948966232272015	-0.08312815480842974	0.01017857142857143
TTNPB	-0.016559679036039984	-0.0479536258867341	-0.07798077423860561	0.013765432098765438
ketotifen	-0.0626772735647613	-0.0804137553453418	-0.08214954334035979	0.010507246376811597
vicriviroc	0.0020030592429084327	0.07154513586103055	0.13132288144135426	0.0012925170068027211
KU-C103672	-0.07550167064075589	0.044566229947929616	0.13172084246105195	0.0019642857142857136
phenylalanyltyrosine	0.18072790089907856	0.1574249401227385	0.051790164002248784	0.0015333333333333332
CAY-10577	-0.16251187295431432	-0.15177370341492882	-0.0402049603233357	0.003008130081300812
riboflavin	0.1283492803889082	0.19299256966284595	0.1510901091514069	0.00044025157232704406
ambrisentan	-0.10767772268438744	-0.04643822914700118	-0.013629892423718684	0.022635658914728678
guanethidine	-0.06197288447574512	-0.14345030178342266	-0.11326161348486848	0.026178861788617884
methantheline	-0.1017637353166119	-0.17728685309318998	-0.15003461509060234	0.0022424242424242415
brefeldin-a	0.16085908346168942	0.17302890417737565	0.17611792756880731	0.06708333333333336
quinpirole	-0.015118918591092262	0.03848658589049119	0.024072711851531647	0.0017222222222222216
teicoplanin	-0.11066603235322348	-0.13099354991422588	-0.06432633725923094	0.022539682539682533
SB-218795	-0.08677978914359515	-0.15676187708380204	-0.12240137575918547	0.0
adenosine	-0.1389115121201349	-0.10567361312935257	-0.06877633603882886	0.02218390804597702
amyleine	-0.10959487617464478	-0.00478458727965712	0.04804819118279103	0.030804597701149433
piretanide	0.0957177353131461	0.019347146332145824	-0.08282340768878152	0.004509803921568625
BCI-540	-0.02031096491331109	-0.1369842539489156	-0.20272080947712529	0.0010457516339869282
methazolamide	-0.17684481186202142	-0.174864350066594	-0.11756056468485344	0.0019135802469135799
BG-1031	0.007358942615230232	0.03228857505872145	0.032739355729134806	0.011904761904761904
KU-C104141	-0.06739747585744987	-0.13011546816986175	-0.08154625658840188	0.005666666666666665
RAN-07	-0.022294466491004503	-0.0560471911525179	-0.004307111638981218	0.0032748538011695893
DCEBIO	-0.013287375449034649	0.028227532690679864	0.06307467540531936	0.0025185185185185176
loxapine	-0.03415276369646783	-0.08354900485388042	-0.10682468553603043	0.0006802721088435374
KU-C103671	-0.08110686664988574	-0.04890695105850345	0.016586317432136673	0.002777777777777776
SA-1458487	0.17211421216280384	0.20225831100625974	0.1163847307192095	0.0006802721088435374
SA-441412	-0.03560718161807595	-0.15593620993943438	-0.18934351492763984	0.0009433962264150943
doxazosin	-0.08096251734668125	-0.11534302741129415	-0.1369928266973354	0.0018439716312056733
urea	0.029326857012757813	-0.07481357857668536	-0.15348860775738096	0.0026984126984126978
SA-427137	-0.02753443701440182	-0.14642066231035858	-0.13808408637522465	0.017344632768361574
simeprevir	0.09089124158764636	0.1266945971409281	0.1551047402455772	0.012264150943396227
acexamic-acid	-0.08477508253864482	-0.19301674003596345	-0.2247484239916024	0.001372549019607843
ethinylestradiol	0.1489628186221435	0.20789378862430904	0.11265024186290075	0.006100628930817608
sarafloxacin	-0.022762931367772923	-0.05335873970834767	-0.03125150627815737	0.0036601307189542453
pirenzepine	-0.06259432199614685	-0.11564504876204132	-0.09694506809095592	0.0005426356589147287
DAPT-GSI-IX	0.005701363883605177	0.07103412892367121	0.09164057143623726	0.005574712643678158
cisapride	0.039852902745108935	0.07341182934291975	-0.009726344635240141	0.052116402116402116
ketoconazole	0.04931888691781757	-0.03768241603857751	-0.14487630441651558	0.06761904761904759
zacopride	-0.13022104135238624	-0.15333315877461426	-0.08016076744856336	0.0034666666666666656
KN-93	0.11014635580637358	0.15933945018149265	0.07147157657934766	0.00925925925925926
AM-24	0.0978536817898336	0.017004452229855527	-0.1364618763650919	0.0017460317460317458
lysergol	-0.0140176525228858	-0.004294086291037517	-0.024379851541448568	0.003913043478260867
taxifolin	0.13464558807024768	0.17757262292622256	0.07894753731627326	0.009722222222222222
anecortave-acetate	-0.01986483821490481	-0.06718903983647015	-0.11708602367973338	0.0021014492753623176
carbetocin	-0.08683562316607886	-0.10865902111048163	-0.0935671277521603	0.010289855072463768
mevastatin	0.14817360987754855	0.21768090138425555	0.08583846003424421	0.024042553191489367
barasertib	0.026011821736518358	0.04240980764131485	-0.012824618892294169	0.01222222222222222
isofloxythepin	-0.03194276364204342	0.003997539636911316	0.050924619085396215	0.00689922480620155
SA-84512	0.08765678466853667	-0.026318005127316888	-0.13321451984528254	0.0023129251700680265
IB-MECA	-0.08679934825635825	-0.1083754596254158	-0.08672539216020335	0.014423076923076926
ramatroban	-0.09981467301814444	-0.20055876947707985	-0.2130241393340926	0.0029761904761904734
sirolimus	0.2403323927079285	0.21442634201508767	0.02298431554584716	0.005034013605442174
clomethiazole	0.11912666049423845	0.11179699124204624	0.04758321711020076	0.008139534883720928
quiflapon	0.3236790725370686	0.2651033598954342	0.12131599712037992	0.03628205128205128
eugenol	0.002437953648347375	-0.05371877116493628	-0.027145112337535783	0.01149659863945578
clobenpropit	-0.10784741328758024	-0.03444552472628815	0.020017210545060057	0.005098039215686272
H-8	-0.017183623936449545	0.04361381966143102	0.12144107069931802	0.0054666666666666665
butein	0.1498149264702979	0.19628006022775016	0.19758533080466176	0.006666666666666666
sertraline	0.0950824222246526	0.13721467242081212	0.07135983941792758	0.07963768115942028
lithocholic-acid	-0.10035012321743247	-0.17319662820806445	-0.1313681888594411	0.0002515723270440252
mericitabine	-0.08319824012129419	-0.15493128893923444	-0.15331129830686685	0.0
piceatannol	0.10137752631336017	0.06803454459837044	0.07524082685549434	0.08601190476190472
econazole	0.05878226522492756	-0.005134366154283482	-0.04406876550459456	0.013518518518518518
flecainide	-0.12735281505803062	-0.17256259138589938	-0.1482974524612924	0.007380952380952382
immethridine	-0.19146257036583747	-0.2447028446634144	-0.1426380415534141	0.0014285714285714284
pronetalol	-0.13274356356776085	-0.1402219866703301	-0.060728634041137035	0.0027878787878787862
mead-ethanolamide	-0.11264451107858425	-0.07848251892077998	0.0021001327840772586	0.0057142857142857125
talazoparib	0.02209792613807674	0.089328427839501	0.06399902764350933	0.029659863945578242
tyloxapol	0.2089576557592976	0.2121892900069624	0.051533027262497234	0.12597484276729565
tegobuvir	-0.029483685645444468	-0.1478174669465883	-0.20887300600720698	0.001985815602836879
methoxypyruvic-acid	0.027255691470531397	0.02366325790526681	-0.027371389288836687	0.008596491228070175
favipiravir	-0.10112948744910563	-0.04267801576865237	0.04426803258536443	0.04920289855072464
brequinar	-0.19130531878750487	-0.1365747638204018	0.009473551289693715	0.03092198581560284
Fluoro-SAHA	0.023795447587224672	-0.020353605169063142	0.015109799439930297	0.0025157232704402506
iopanoic-acid	0.017841403668837668	-0.053028262806141285	-0.0728496340421718	0.0062318840579710134
acetylcysteine	-0.07473028198046362	-0.08368464220233822	-0.06794607639725984	0.01327044025157233
SA-85901	-0.02811794481601658	0.10650928201129556	0.190531748468142	0.004637681159420288
SA-102607	-0.0781927750211775	0.00817263173744428	0.09106646270184936	0.0021839080459770104
KU-C104132	-0.07508938170430501	-0.10351420981545986	-0.06640824419202895	0.01765957446808511
ST-4029573	0.20451914417881184	0.4043893878725422	0.3795443135628605	0.0028930817610062884
EHPG-piperazine	-0.04653227284425634	-0.11372780643110687	-0.09923011295362434	0.0019047619047619043
lapatinib	-0.008835013780791493	-0.10933472300567923	-0.16406647775389913	0.01189655172413793
AG-99	0.13744417518067384	0.08058155646232623	0.01113694313609491	0.002888888888888887
sulmazole	-0.11852811708042488	-0.13976168613902468	-0.09682493780154414	0.00511111111111111
tadalafil	-0.07338831241944248	-0.03920326464552845	-0.027383379660079463	0.006111111111111111
ubenimex	-0.16437301043215702	-0.2377401548529793	-0.19743046286659333	0.002824858757062145
tonabersat	-0.007625664633812619	-0.06429360406707653	-0.09980449602367054	0.006540880503144654
benzbromarone	0.0566410618814471	0.10324749444156496	0.038899533899863184	0.007638888888888889
EMF-sumo1-2	-0.18403756280706468	-0.24050397543451374	-0.12015606422634202	0.014513888888888887
tyrphostin-AG-1288	-0.04308278539482933	0.04570639531344264	0.0937280102176628	0.0012318840579710146
KU-C104250	0.06931442449349265	0.1929679044550076	0.1720767495588445	0.007799999999999999
SA-1473405	0.05408193011113916	-0.028814759226064187	-0.09213500994907567	0.012063492063492064
pentetic-acid	-0.07606263839209182	-0.05100018410662998	-0.017493710406185952	0.0076100628930817595
rofecoxib	-0.06013910694729626	-0.1250278284143314	-0.10172189501085227	0.00020408163265306123
lavendustin-c	0.105303014731444	0.18592919006441125	0.13750921532364369	0.016540880503144655
pranlukast	-0.11898679731695312	-0.1877966283533913	-0.15949483336364406	0.007133333333333333
dovitinib	0.15824448702038388	0.21796168368163912	0.19311342403001128	0.029423076923076927
JTE-013	0.16298620296455724	0.16615283255744073	0.07824208492223407	0.0067407407407407425
sotrastaurin	-0.11044057911085198	-0.2158996077805886	-0.1846202578210451	0.006239316239316238
PF-562271	0.08648123362418372	-0.00765595231258642	-0.05399957383104667	0.002651515151515151
butyrolactone	-0.12383350945232753	-0.10729325507934796	0.03145360254806868	0.013921568627450982
heptaminol	0.04700419973242845	0.06473098157570575	0.01139918781960797	0.021956521739130434
melphalan	-0.16059119838182148	-0.17412891829122762	-0.07641531918822342	0.009841269841269838
BU-226	0.02260365160016969	0.07766777218381186	0.07855256354750424	0.0018238993710691818
tacedinaline	0.23504933980497306	0.24804800205597985	0.10423487714322066	0.07546296296296298
gestrinone	-0.002583243264835697	0.03997570286561986	0.13568579309435494	0.014217687074829937
VT-464	0.001516656995561721	-0.13826130633289274	-0.21505386247216515	0.004038461538461538
lisinopril	-0.0349915749608838	0.06090128472074729	0.12387303487310355	0.012916666666666668
etizolam	-0.11893989323604685	-0.2216030386773984	-0.19487093011649334	0.0039716312056737564
ellipticine	0.15478110119130828	0.25182772281905397	0.19470051334933428	0.006419753086419753
TNP-470	0.04941290734598844	0.15181419440438154	0.16140366661580466	0.00470238095238095
meptazinol	0.15551511253809125	0.11386177027346335	-0.015497647313138737	0.001372549019607843
DR-2313	-0.07711279113628491	-0.1616654361082482	-0.16394973500606386	0.02166666666666667
AM-580	0.003913246294643919	0.1195480669098314	0.15080635508921653	0.01516339869281046
diflunisal	0.021064084749394245	-0.03809636135385155	-0.07828617324322391	0.0
SDZ-205-557	-0.0009798953525892314	0.029744306188164857	0.062122405615139216	0.0015277777777777774
CD-437	0.1487829346992614	0.2713447138049533	0.3199961032263529	0.05102564102564103
SB-202190	0.010317058576172268	-0.03157226357977015	-0.031690085305422236	0.0052482269503546074
SA-243423	-0.08027570107285031	0.031538282545424616	0.14269993571001266	0.0010317460317460319
BU-239	0.12201828846134992	0.1984519169722264	0.1556315092392403	0.0010457516339869282
Gly-Gly-PALO	-0.28469225514698365	-0.22255315433857625	-0.015270955021132713	0.013484848484848488
fasudil	-0.08012915196744556	-0.0466720321084041	0.01706649733468158	0.0139622641509434
tenofovir	0.0658097449659626	0.17682641099865792	0.17592593767853396	0.00026143790849673205
phenylbutazone	-0.20803612207487307	-0.25683937097410303	-0.16308753204174306	0.0029861111111111095
ZM-39923	0.2526910755450021	0.2657586581120363	0.16935458669924836	0.014294871794871794
celastrol	0.01733127942204012	0.25162604871062033	0.3940748376204622	0.007528735632183907
isosalsoline	-0.04050006267177311	-0.024239198744538847	-0.03343791760242095	0.008472222222222221
gabapentin	0.01930809371126772	-0.03994461279408525	-0.0993924042488004	0.002848484848484847
pralidoxime	-0.0453433671219921	0.0033218987305770518	0.031252936194065405	0.007163120567375887
acetohexamide	0.15612522329121264	0.07787708496861241	-0.0030360397173702478	0.0034545454545454536
XMD-1185H	-0.14414372392531866	-0.09863265552755314	-0.009725706650219807	0.023125000000000003
benzonatate	0.05302502645612587	0.17101042024514354	0.15818788858430727	0.0014814814814814814
baricitinib	-0.17250416930405646	-0.272218787672356	-0.2196620522195961	0.0032163742690058464
probucol	-0.011568456309211779	-0.12271083258088307	-0.1769321959198996	6.944444444444444e-05
indiplon	-0.1576967474692196	-0.12911779608934648	-0.059337261908896925	0.00591836734693877
GGTI-2133	-0.07861126909324148	-0.08953285886742783	-0.05325938956296058	0.006410256410256409
mestinon	-0.0034457689421553053	-0.06366280535765782	-0.09738811876867476	0.025432098765432103
megestrol	-0.011825169648967215	0.07674845200941299	0.0564743094233071	0.007857142857142852
hydrochlorothiazide	-0.04598372071244071	0.0333591496023421	0.09886636140106844	0.0003846153846153846
PMSF	0.01919562046331788	-0.017887570464898514	-0.07940528681586807	0.01802721088435374
SIB-1508Y	-0.033575172983388336	0.04329937126770994	0.053618414833865854	0.001999999999999999
SA-102096	0.013569447703520114	0.10819333702576364	0.1286827060836353	0.0028571428571428563
loracarbef	-0.058559423533704996	-0.031584262253530365	0.03841381838157764	0.0015277777777777774
vismodegib	-0.0015866757161349053	-0.020117421374746924	0.02756754023362209	0.008562091503267975
homosalate	-0.11198255461187973	-0.11729438724821367	-0.06598018650237447	0.005490196078431372
SA-1919918	0.05808455020460071	0.15511491355314894	0.16688480107616388	0.002196969696969696
H-9	0.06091796061306349	0.14575050966922853	0.11548848963820675	0.00925925925925926
procyclidine	-0.031936031287743236	-0.1283352142196463	-0.14163538019000724	0.003999999999999998
ethoprop	0.0667241162522233	0.05559158653696337	0.00463622402760631	0.0018518518518518515
yohimbine	0.12341399400702895	0.09605845865264856	0.02455032478042351	0.0017687074829931969
astemizole	0.2366921937809905	0.22003104899884005	0.038321264790181685	0.04673469387755102
etravirine	0.09217835430834297	-0.06502661385033102	-0.14629306232169584	0.0054814814814814795
ronidazole	-0.003330707861916713	0.007672741236887847	0.005975168148061879	0.002183908045977011
VUF-5681	-0.05231931406399516	-0.16383095859158608	-0.19499785910327636	0.005535714285714284
eriodictyol	0.15861364076793202	0.1532551412869863	0.09181943194325018	0.003921568627450979
saclofen	0.01959583438965113	0.08287449807531069	0.029422723412043543	0.007999999999999998
anacardic-acid	-0.12112358726072545	-0.18113952168168976	-0.14704691749740856	0.0076388888888888895
HC-030031	-0.0565170871489071	-0.1824550060662108	-0.2410000876466213	0.004915254237288134
mepireserpate	-0.04317050372184774	0.014854514049206825	0.06236989409806285	0.0020114942528735623
T-5345967	-0.056332384460532	-0.02484234625090443	0.008506237306615552	0.010068027210884354
pravastatin	-0.06017097098615778	0.05537650464518968	0.0920067107621035	0.02687074829931972
fosinopril	-0.12865229543772275	-0.20850855575612048	-0.19081444166942596	0.002243589743589743
GSK-2126458	0.3305789329857324	0.34935058866148805	0.1307372326617476	0.007916666666666667
oxiperomide	0.0325625189546072	-0.10099963788220803	-0.1987188313484903	0.005999999999999999
bifonazole	0.08686740668289808	0.0972151768177217	0.10074432044066373	0.015256410256410256
cerulenin	0.18229162833893428	0.2806867917536224	0.2532419855910045	0.014518518518518526
propentofylline	-0.03819065492097482	-0.03238858483048723	-0.02181460762116126	0.007083333333333331
VU-0415533-1	0.15415164397546954	0.16465544366469895	0.13006555773853246	0.004557823129251698
oxymetazoline	0.022222556016927797	-0.10076685936628156	-0.19258766408200906	0.007222222222222221
pyrimethamine	0.09699110482047883	0.03878291105231997	-0.038498710868307084	0.007272727272727273
5-methoxytryptamine	0.04891222360667427	-0.0129088381406478	-0.047448414473346766	0.009000000000000001
proadifen	-0.04452590368632365	-0.01826194328614061	-0.00017406062938955108	0.002539682539682539
senicapoc	-0.030803342072429383	-0.13409292511760545	-0.18435042760185194	0.0007017543859649123
SA-103150	0.13267743276950056	0.22981243504927604	0.1771011854395224	0.001581920903954802
pentamidine	0.08561905113784267	0.07906220967779391	-0.039219606507628055	0.02606060606060606
SPB02303	0.2870750979015973	0.2330027002796386	0.029134983029137206	0.09214285714285715
josamycin	0.013017582535671195	-0.034067997784969314	-0.062344143194197225	0.00351190476190476
cefuroxime	-0.04143188760338692	0.05407014675486237	0.12511820339252966	0.0025333333333333323
cinalukast	-0.14961810457798772	-0.18808865792499635	-0.10959477491653807	0.0011515151515151516
fludroxycortide	-0.0020092928384117595	-0.07018953447767302	-0.0838154983758606	0.005957446808510638
SKF-83822	0.06634024739357469	0.14904436475425822	0.14696542113290206	0.012962962962962963
JAK3-inhibitor-V	0.11950651596477985	0.21363568225153887	0.17295444360729534	0.00020833333333333335
valsartan	0.0290746944502559	0.005453682896758622	0.033926765143884534	0.004609929078014182
QW-BI-011	-0.050378957511555335	-0.11266025000681255	-0.1165115242468838	0.025185185185185185
PCA-4248	-0.050354887263427836	-0.16583117415305226	-0.2005846709399433	0.0013008130081300813
amiodarone	0.1391357139310263	0.15097637784940912	0.01909302065898062	0.12622222222222218
bemesetron	0.020000791791536632	0.11784838107929167	0.13866008764793794	0.001805555555555555
A-443654	0.04078566003721227	0.17091584573739366	0.2215540565218248	0.005466666666666664
purmorphamine	0.0018415426647069245	-0.09372352250119924	-0.06840135041521704	0.006099290780141842
cilomilast	-0.1332992491812535	-0.1682966112117013	-0.07588808725821687	0.005083333333333331
coumestrol	0.059481007725349436	0.15684819036486627	0.1288861169190562	0.007847222222222222
reparixin	-0.1450548748530984	-0.21657651586702886	-0.2039795112457289	0.014583333333333335
rosuvastatin	0.02198277665276293	-0.06941261067231155	-0.18536593693121825	0.007953216374269005
A-23187	0.3445502637082893	0.4207211390441429	0.3162960996918843	0.008793103448275863
OM-137	0.03193207130195217	0.026367193892565283	0.033329391434031345	0.07043478260869564
desmopressin-acetate	-0.018777686786948567	-0.09655209065289656	-0.1077964399513568	0.005696969696969695
methylnaltrexone	-0.022616472795164683	-0.0891814243609157	-0.1502963997154278	0.0026282051282051277
tasisulam	0.09206543183215726	0.10949934506290304	0.008772758884323294	0.06940740740740739
rocuronium	-0.0677337218839671	-0.16039243276043114	-0.20315641968789916	0.005747126436781609
SA-424371	0.08548683186902338	0.07164077046230859	0.02927392997873308	0.004294871794871795
UB-165	-0.04391772558429926	0.022200989981442404	0.03231516055123375	0.00030303030303030303
cinaciguat	-0.07251137709854903	0.026841831480760612	0.090703436581036	0.009069767441860463
bromperidol	0.10381350412833268	0.1303386441749987	0.07161495100302029	0.002614379084967319
dichlorobenzamil	0.1941764175404715	0.2673160953455257	0.13536880252575814	0.05401360544217685
dasabuvir	0.06289833686467977	0.0355393062561745	0.0291529023490281	0.006606060606060607
BMS-927711	-0.0041400891657368015	0.029580540521316874	0.04933464028568177	0.008043478260869565
KU-C103884	0.08189034474345548	0.12139053229108306	0.08293723645254991	0.005032679738562088
ribostamycin	-0.10948085895097896	-0.07388482719050056	0.03608444256879639	0.004038461538461536
HA-1004	-0.013862755390233824	0.085758090355075	0.08841718854516488	0.0007246376811594203
dropropizine	-0.1222006944141241	-0.1942712880177065	-0.1630902573387884	0.010555555555555554
plerixafor	0.022463617403122152	-0.036491761556504666	-0.05752468265244162	0.04146666666666667
RS-I-002-6	0.2459900332969805	0.38549173952610905	0.3080547466640041	0.014248366013071891
clofazimine	0.24664947757014385	0.2954484120030487	0.1960874070119481	0.033910256410256405
SA-1457188	-0.010470868513010623	-0.02559556397983677	-0.06548700814118975	0.0010303030303030305
TG-101348	0.12043945353766095	0.1118074369931964	0.01892696057556456	0.07877551020408163
F-1566-0341	0.2895900820364792	0.38736228666004746	0.2961819959283363	0.041777777777777796
DPO-1	0.09603956273175557	0.10201254327860254	0.016008990536739178	0.01561728395061728
tremulacin	0.12643058866080625	0.2459378248819806	0.21919359710777506	0.001388888888888889
IKK3-inhibitor-IX	-0.14713530672709954	-0.1856320253072525	-0.15994026067116227	0.0017948717948717944
SYK-inhibitor	-0.04735830708964865	-0.0068358033784840025	0.1312064405508966	0.016201550387596898
KW-2449	0.09908834257078518	0.07492307667734523	-0.022671192895508736	0.026036036036036034
nornicotine	-0.052649884411433666	0.045921486867163804	0.1087826869042361	0.002241379310344827
KU-C104123	-0.09003878449671605	-0.1787094233179678	-0.14617041439734846	0.0035220125786163507
SA-1457945	0.11311415038773882	0.08871679417840568	0.037300128213536586	0.0017948717948717947
RU-24969	-0.08173506212700439	-0.06332303931266199	0.02106230257760944	0.00515151515151515
ST-014075	-0.16245635570069655	-0.20926031903059325	-0.1148397253725412	0.0013836477987421384
pramipexole	-0.007550991993824758	-0.0175665842809126	-0.06964104415080295	0.02446540880503145
bifemelane	0.058690484153644376	0.17514892155653616	0.11301168223838215	0.005460992907801416
xanthohumol	0.13283910092168288	0.17470356043652754	0.1667376824211131	0.03260606060606062
daphnetin	-0.015334974264093476	-0.0237099871808504	0.044886063940086686	0.0082
phenylephrine	0.05117414189160875	0.057554162761265064	-0.03378081602048893	0.021666666666666667
7,4'-dihydroxyflavone	-0.042679973730095126	0.014525844681110529	0.05547289059681209	0.027304964539007093
SB-200646	0.01839050217116813	0.08454060816752848	0.08006724754033567	0.002242424242424241
Ro-08-2750	0.1657350197791072	0.2738155313126347	0.2367707546500829	0.08477987421383648
evoxine	-0.07707372235411797	-0.12510201793952858	-0.14389117062811765	0.0053900709219858135
CI-976	0.028281702111452162	-0.06554355835089193	-0.08680256396607018	0.0017687074829931969
clemizole	0.007686634905709098	-0.07017203651641475	-0.12091694426573475	0.001858974358974358
danoprevir	-0.10637484993215701	-0.20344067768288948	-0.15938587603520765	0.0018840579710144923
cyclopamine	0.034701529646426164	-0.07820659033932897	-0.1408660911693552	0.011463414634146343
SA-1472702	0.030924987961705494	-0.013972257401760495	-0.0375187212123729	0.0026530612244897956
cefotetan	-0.04020462401987472	-0.13423252238209418	-0.17611663101916727	0.008045977011494253
calyculin	0.1917835167857539	0.3038473350783942	0.2180608891924477	0.0027659574468085093
SN-38	-0.1118330690069414	0.034967771996614265	0.25602265457729323	0.039416666666666676
KBG	-0.08745523320062397	0.05129933871919621	0.13340150838714293	0.01517730496453901
KU-C103881	-0.1467497961919594	-0.18286400406325612	-0.12478253706424294	0.002608695652173913
metitepine	-0.017982029686523508	0.029244621030152518	0.059588378889112864	0.009622641509433963
enoxolone	-0.09661155554995826	-0.0891237836763218	-0.07584196340556681	0.009266666666666668
LE-135	0.42069295424762143	0.43026027481807977	0.2098732161833677	0.07031446540880501
dydrogesterone	-0.021550877485917167	-0.0424949129173412	-0.02727295760481949	0.0020740740740740737
SA-84869	-0.014901711384869171	0.12455040284852326	0.17761804317605395	0.0015909090909090907
thioridazine	0.2787225885746082	0.31554190603579346	0.11803782730710748	0.0973611111111111
eflornithine	-0.04266865434007794	-0.14802401175784416	-0.193873114812726	0.0010303030303030305
TUL_XIX003	0.20419499456170745	0.17089752335389982	0.030614243950571114	0.015308641975308648
diphenyleneiodonium	0.2806722024760977	0.3745116558405875	0.2136658941358969	0.099559748427673
monoethylhexylphthalate	0.06541329748998548	0.05657760810519349	-0.015205767518225612	0.013133333333333332
retrorsine	0.021852306039470783	0.1567415095415877	0.1649808856506355	0.001836734693877551
sulbutiamine	-0.1113955482086256	-0.1350461670466397	-0.11533585380185304	0.004761904761904761
pentoxyverine	-0.09607706610403062	0.005560106073918338	0.09219276579240873	0.006666666666666664
betrixaban	-0.08320838445107301	-0.035871024090777644	0.0506131472328521	0.0023030303030303016
GBR-12935	0.11999745285706707	0.2301646581873264	0.16059621051322653	0.005599999999999999
entacapone	-0.11496800246071112	-0.14077523227601094	-0.09577875906150682	0.004015151515151514
CP-466722	0.10435966079438608	0.1794236926728175	0.16897778614681716	0.011156462585034015
digitoxigenin	0.1675822994780033	0.32330463061135256	0.30421673368533225	0.09129629629629629
morantel	-0.009905440307933602	0.04941016104842515	0.05367745955262244	0.006732026143790848
DMBA	-0.05967010874498034	-0.12429106212171248	-0.10942045107756088	0.0091156462585034
liranaftate	-0.006607236649938797	-0.012903810771265966	0.03933755070293787	0.01490196078431373
PIK-90	0.13373901594634524	0.14639994617066066	-0.04127867315464205	0.014184397163120569
PRIMA1	-0.06756023267043422	-0.11125024898158438	-0.12469685594284978	0.01782051282051282
NNC-05-2090	0.12394847989512757	0.1544313433097684	0.05506275536630941	0.035750000000000004
15-delta-prostaglandin-j2	0.13451521433803526	0.18505762994274064	0.16610246783342394	0.006416666666666665
calycanthine	-0.121776150762309	-0.17669639224705302	-0.13723932430743074	0.0011949685534591195
pazopanib	0.004092356738519087	-0.08748446424598078	-0.10718751180800563	0.0014999999999999994
P-1075	0.0361871316255429	0.122590209009325	0.14534523244055372	0.002826086956521738
pirfenidone	-0.014004874963617424	-0.0893358991932614	-0.13561353226106732	0.0017424242424242424
dazoxiben	-0.06478425383689065	0.011392721428865871	0.05997861661189721	0.016915422885572136
oleylethanolamide	0.022169477463265298	-0.018866206259108655	-0.03424009482848054	0.0025185185185185167
2-(biphenyl-4-ylsulfonamido)pentanedioic-acid	0.17558486735163856	0.20139918863630848	0.08459855291611754	0.008141025641025642
clinafloxacin	-0.05508039072136885	-0.04664170152872528	-0.05356243818363112	0.004743589743589741
fenpiverinium	-0.10458012454779222	-0.1183512898396889	-0.05986780947396456	0.0009722222222222223
D-4476	-0.15437304594931894	-0.08479763255579728	0.0722974949718732	0.005037037037037034
iloperidone	-0.12000870674117335	-0.2071509418972365	-0.1674965186795655	0.019251700680272116
NU-7441	0.15300832105448206	0.10058646334268873	-0.055048607066156524	0.043124999999999976
KM-03439	-0.1588797959755172	-0.1904933265138857	-0.12164524427050012	0.004853801169590641
palonosetron	-0.17971648489045006	-0.2595984831177236	-0.21777783379021512	0.0026415094339622635
triamcinolone	-0.03063725881138575	0.023222534711058646	0.04350404050942151	0.03986666666666666
rhizocarpic-acid	0.07026539727725034	0.15062302290315924	0.11759952847631992	0.0009722222222222223
PF-477736	0.08210584236050936	0.17812076137297345	0.28796206823414244	0.0781045751633987
2-aminobenzenesulfonamide	0.009379459131082173	-0.004281272054733629	-0.03072855157371194	0.0007575757575757576
I-606051	0.3660608819519824	0.4918637224037445	0.3368050716927135	0.08055555555555557
IPI-145	-0.1096226991339655	-0.016603199330700924	0.05230276605386157	0.007243589743589741
NTNCB	0.12902225295814554	0.15398656030209645	0.04822785263734662	0.14819999999999997
tolbutamide	-0.0425883746661832	0.008486630728903558	0.08075991729992321	0.0004848484848484849
butaclamol	0.04031702642517008	-0.047740681290988574	-0.13390071364096168	0.00803030303030303
SA-1973507	0.2899558102050848	0.36605678731641933	0.2020316463766257	0.038545454545454556
aminoguanidine	-0.059178067199100765	0.0651201868640898	0.12267965716525694	0.00951219512195122
argatroban	-0.09479568820260018	-0.12618411888998646	-0.13266192889581507	0.02170731707317073
PLX-4720	-0.08421924542093273	-0.1369548084315289	-0.06603157962191655	0.001037037037037037
HDACi1,2+3_mix	0.23078311367098486	0.2915591941857348	0.15489210209333684	0.03615384615384616
hyperoside	0.12556632397246656	0.20766182837417868	0.1518674803562566	0.010395480225988702
LY-2603618	0.007971232224705504	0.16496035637938486	0.2977780424659573	0.028666666666666663
SA-792709	0.2344399059811453	0.26744438230641004	0.1883289425106946	0.02469135802469136
prednisolone-hemisuccinate	-0.03355357954206272	-0.047215582909024736	-0.007278542035544195	0.01444444444444444
tasquinimod	-0.04767758312627657	-0.10677802883580496	-0.13865808220086148	0.007021276595744681
trimetozine	0.0827363910101639	0.17098037235590954	0.11065306141969096	0.010544217687074831
grazoprevir	0.12461254488130127	0.08650403551522379	0.07085120589970995	0.018030303030303032
levocetirizine	-0.0032880454282662877	0.06112103723978124	0.096161834734909	0.0008695652173913044
hydroquinidine	-0.0653860834464625	-0.11462946681435593	-0.08541816031289591	0.004358974358974357
MAZ-51	-0.06314347179051248	-0.0005972419287446068	0.08947691364951432	0.02246913580246914
mubritinib	0.15399938415334632	0.20846033058700794	0.08779502559170745	0.038636363636363635
acecainide	-0.015458372052799691	-0.08955482101153797	-0.138870701552417	0.013000000000000001
meclocycline	0.14064034593536087	0.17036556668095032	0.10139037334411427	0.006606060606060607
levofloxacin	0.01408003113698673	0.08645928106065062	0.08364922325307161	0.0011333333333333334
cutamesine	-0.05520077391270629	-0.09890143937790093	-0.14205411443169685	0.013673469387755101
I-606061	0.19553654542371784	0.2729864638603738	0.2431255554173732	0.05942528735632183
IOWH-032	-0.10361398146010248	-0.1662256661660902	-0.13927905547907285	0.0006547619047619047
fluticasone	0.05500100291149795	0.12887883188652433	0.11097422762387746	0.004090909090909089
nomifensine	-0.12198344550805194	-0.12342311253377405	-0.08055120141003579	0.00314102564102564
tolazoline	-0.16129304102447187	-0.16871173657515082	-0.06730737918326908	0.0006802721088435374
PAC-1	0.16068429117583455	0.18101248732078853	0.06644217958511756	0.0745138888888889
polydatin	-0.038929691544297484	-0.011865476210450691	0.0056642980220745	0.0012056737588652484
metenkephalin	-0.09198073345669153	-0.1912849360782626	-0.18438603655237654	0.0021481481481481473
guanaben-acetate	-0.09318072132764428	-0.09670474551617092	-0.0012038032282376133	0.0037414965986394544
hydroxytacrine-maleate-(r,s)	0.028004533225541157	0.14247890514230774	0.1130723856907546	0.004575163398692807
parecoxib	0.07379526276367476	0.16231444450169416	0.12500020596930692	0.004799999999999997
mesna	-0.08548784044379157	-0.04012145644747445	-0.013534007518397369	0.0009333333333333333
SK-383933	0.05338373738250387	0.0965316577268536	0.07949016034494964	0.003401360544217685
formestane	0.06435882255905395	0.1000503229592862	0.05965938755842181	0.0007971014492753623
IDAM	-0.011995131693691057	0.07332506542159149	0.09200561760249262	0.005141242937853108
CVF-SUMO-7	0.1746171430705507	0.13588161363402967	0.09292122677149786	0.013170731707317074
KU-C104253	-0.1264470440909521	-0.1807795826065736	-0.09350100344147408	0.008086419753086422
rupatadine	-0.03708230193638901	0.05698333650968169	0.10975230695350432	0.0016260162601626016
SA-94315	-0.035415239776607835	0.0860417409253893	0.16571935579691616	0.006666666666666664
cyanopindolol	0.011343789957467416	0.04212872632932972	0.03378124411103619	0.015094339622641508
ticarcillin	-0.13284934342312646	-0.18835377813578166	-0.0897643119227419	0.0007142857142857144
methyl-everninic-acid	-0.12349344608454678	-0.12649688178002266	-0.08479432052321885	0.08519230769230769
purvalanol-b	0.13893139518718334	0.1042017051988366	0.010796076796500142	0.004540229885057469
FCCP	0.5131487057707854	0.5501648222444038	0.2622219335333465	0.11203252032520326
U0126	-0.042393260444605035	-0.10150138342435627	-0.1564924829213064	0.04389937106918239
SA-423131	-0.11610183473324245	-0.07495808320358753	-0.0004575920133387403	0.0009929078014184398
KU-C104488	0.09043212002335556	0.20490738084090165	0.17511956615572255	0.001933333333333333
SA-1919584	0.1126449110901852	-0.02027187972597286	-0.10466577548031894	0.010892857142857138
calpeptin	0.0820069159651536	0.04687792765074274	-0.053983558089215414	0.0012418300653594771
NVP-TAE226	0.1995366951106889	0.2874210091723192	0.1478745654657371	0.015617283950617285
AZD-1152HQPA	0.2464228140380505	0.2546008070107225	0.1592394877989709	0.010816326530612241
BML-190	-0.013307780941419085	-0.08249453503264621	-0.08319276923925617	0.000873015873015873
amphotericin-b	-0.0496119279766382	0.0052961121427453385	0.06578187140247813	0.010884353741496598
avrainvillamide-analog-5	0.0965269815066648	0.22822390713384025	0.1879268271500604	0.012269503546099288
pralatrexate	0.16321072208496507	0.156135182539453	0.08876284391449253	0.03015151515151515
marbofloxacin	-0.005803009262594257	0.10720421161795232	0.0922848091492634	0.009597701149425283
SA-85148	0.06297345779112523	0.16647117975662465	0.1533922851867666	0.0004761904761904762
1271738-62-5	-0.040650718540856695	-0.05968408756065089	-0.04430362414787159	0.006458333333333332
guggulsterone	-0.15556768760662518	-0.21432559585991445	-0.1266683096370627	0.0030952380952380945
benzo(e)pyrene	-0.12259149779547532	-0.17652378868873084	-0.09746236970154104	0.01731182795698925
SA-90471	0.0213222085067544	0.13504780315966386	0.17785353349094882	0.000625
metatinib	-0.05766728824286393	0.013246791122946284	0.10719215001369173	0.0014583333333333334
PD-407824	0.28860099878226764	0.3420826993823234	0.2273567175560837	0.015733333333333335
epiandrosterone	-0.049270124324692716	-0.047960682299963774	0.00914627686857505	0.012170542635658914
VU-0410183-2	0.4229508488197684	0.4787322934161932	0.21305431309034525	0.055579710144927554
Ro-10-5824	-0.17131213740154425	-0.12006621453213545	-0.007255562645620812	0.004121212121212118
napelline	0.1440122749962454	0.12647577035505536	0.008385302075823602	0.006969696969696967
forskolin	0.039206424543831504	0.06682428830926193	0.06292727693747871	0.03178861788617888
domperidone	-0.1760289531467675	-0.17298971875421373	-0.09966409639852496	0.0010869565217391304
fluoxetine	0.03317623778237196	0.11674148758908495	0.10394514711418452	0.005297619047619045
LDN-193189	0.16878255347107926	0.4034776323402737	0.4497905967196655	0.03794444444444443
xanthoxyline	0.038830438404202285	0.13122789533991375	0.13963256282013084	0.00026143790849673205
blebbistatin	-0.2717469475361401	-0.304860939640514	-0.1611753277640065	0.004035087719298244
eicosatetraynoic-acid	-0.1710503946867696	-0.2446731380990428	-0.16127363145242518	0.0003205128205128205
pazufloxacin	0.06352310555947248	0.027217984768707616	-0.06498880813103812	0.005476190476190475
fluvoxamine	-0.055066071226904066	0.0005097896366210748	-0.012143873179297068	0.0034042553191489344
myriocin	-0.211536222188114	-0.14998346087715325	0.012353716709146765	0.0019379844961240305
ABT-751	-0.015157970560772985	0.032992368054627116	0.026765742736051267	0.019230769230769232
JNJ-7706621	0.12384197045808674	0.07707681196846608	0.013396488374428578	0.01590277777777778
tert-butylhydroquinone	-0.02210121875187956	-0.09954295688440744	-0.09908381610389567	0.001999999999999999
buparlisib	0.23029969086128474	0.33844843311674083	0.2183413159345502	0.005666666666666665
KU-C103420N	-0.01794631220489805	-0.11435139575709626	-0.1147235790319594	0.0031333333333333326
ICI-89406	-0.18145566583170947	-0.2065528136156148	-0.10689718200573067	0.0009166666666666666
SB-203186	-0.004127448094556549	0.033903790232267784	0.05089086268250098	0.0006172839506172839
SKF-89976A	0.11767264108436218	0.19414159993491734	0.13435456454474284	0.0013953488372093023
ornidazole	-0.07093449376616456	-0.01814349384460536	0.05105371417965327	0.0019135802469135797
diphenoxylate	0.17710213868311953	0.15573913516215765	0.04627661407429565	0.012411347517730495
tolazamide	-0.13680158699454992	-0.07552482852063193	0.016684095521075897	0.006511627906976742
dipropyl-dopamine	0.08479764705771839	0.17694460370097184	0.15312990631728962	0.00020408163265306123
acadesine	-0.02719708853177489	-0.01966017265849329	0.0007574285092145315	0.016066666666666667
allantoxanamide	-0.05348873931344199	-0.0958168574914458	-0.07171096020813494	0.02565217391304348
CAM-9-021	0.042353713343717854	0.13905622602117326	0.14159556163011364	0.011169590643274857
benzo(a)pyrene	-0.0339293796107218	-0.0009735390646025668	0.023213755406210748	0.006999999999999999
BRL-54443	-0.08352805306971775	-0.0008380307572084452	0.09203363686573428	0.004787878787878787
reversine	0.16811410926826062	0.20951608159293988	0.08585810172707839	0.001984126984126984
clozapine	-0.049600232974053436	0.05836936067978706	0.11983490389954955	0.004822695035460992
RS-102221	-0.15228129308078947	-0.16794531209765898	-0.058457675531404726	0.001768707482993197
repaglinide	-0.058868988650403034	-0.17989461787570452	-0.21812353214997696	0.0008666666666666667
VU-0415555-1	0.3613374317450782	0.3523006811782207	0.12663049474533106	0.021538461538461545
deracoxib	-0.05035183652967793	-0.0358972311989322	-0.023472061503214108	0.0043209876543209855
L-erythro-MAPP	-0.13970818163220264	-0.1973187629366683	-0.14883077105197284	0.0018954248366013066
vanillyl-glycol	-0.009319657815305613	-0.0028807746884569607	-0.00799814215420511	0.007575757575757573
U-74389F	-0.007131245621005773	-0.06333186276353603	-0.1338845379014656	0.026587301587301593
epz004777	0.011894380759791276	0.07982582793507897	0.09705844035386574	0.004166666666666665
L-655240	0.04302351546872271	0.0798716786718824	0.09258240107358247	0.041572327044025165
PSH-022	0.20966389028027854	0.2715985789108052	0.16751911480061146	0.0016666666666666663
SA-419090	0.07930660022585452	-0.0013427436334093926	-0.11050187382904099	0.031333333333333345
chrysin	0.010241516482995398	-0.038439739868457085	-0.01878752765093816	0.033888888888888885
GR-159897	-0.04103417080214252	0.05645553185809039	0.10747723599452842	0.008758169934640521
hexylresorcinol	0.022968382495346263	0.094927596347315	0.10188242134464393	0.011698113207547168
MK-3207	-0.08009488103980593	-0.16670719336811896	-0.1782896598310984	0.00226950354609929
NVP-AEW541	0.11166711625194986	0.08918174266453148	-0.0013639192955078865	0.04267973856209151
SA-1459187	-0.08684640985840071	-0.1194736672111164	-0.1142439393264572	0.0020930232558139528
perhexiline	0.3896717089599451	0.5060072572702582	0.3127561954121997	0.12138364779874214
ellagic-acid	0.005225239960157034	0.09300170221232516	0.14323940106077318	0.0002564102564102564
ivacaftor	0.05333180118844527	0.14322188966549376	0.15874721377165513	0.02077380952380952
diphenhydramine	0.11082831088236823	0.15670792823979782	0.0954505206256811	0.016538461538461537
teroxirone	0.0015103501506372194	0.041205713581846944	0.11544579232372988	0.01346153846153846
cinchocaine	-0.05887016269910176	-0.07309668881155212	-0.10706990408914528	0.01089430894308943
VU-0011562	-0.20999397894301147	-0.2226923585501589	-0.10384817274580177	0.005507246376811592
rifabutin	-0.0808818483172323	0.047326476847166885	0.09473061465580504	0.03152046783625731
salsolinol	-0.052375296259593696	0.02494668858641132	0.09544462980256753	0.012452830188679246
oxibendazole	0.11578124188130585	0.16180387808984198	0.10952249903223836	0.004999999999999998
ST-4042556	-0.1623241964789623	-0.21237411852743526	-0.12880877564542076	0.00022727272727272727
sappanone-a	0.005264219151305716	0.040530761708401405	0.07526928837164037	0.013555555555555553
allantoin	-0.06998926460904388	-0.012835837366354958	0.036157003428226135	0.002553191489361701
lomerizine	-0.0076481757156894046	0.007074574621402319	-0.044960535929242616	0.007516339869281045
bulleyaconitine-a	-0.02373462813937446	0.047412856698002735	0.06640281977588619	0.0035185185185185163
zopiclone	-0.056007130747926064	-0.08716456829242768	-0.016644549728075463	0.0026143790849673196
VX-765	-0.08364995899443904	-0.09213298143006386	-0.026070352022062624	0.0019512195121951213
A-66	0.022438539591570158	0.12742133128002153	0.15811009783826968	0.005123456790123456
dictamnine	-0.05043907413120938	0.04956933324406986	0.12239310071972535	0.0031159420289855067
3-methyl-GABA	-0.052533253107769816	-0.1028108949115502	-0.10183909413746377	0.0006666666666666668
maackiain	0.08083436228711514	0.1497190644055301	0.13947768603981084	0.007210884353741498
scopolamine-n-oxide	0.03554605171476233	-0.023343211144282356	-0.06606731426496025	0.03372549019607843
BG-1021	0.04088151585171305	0.07028912651845391	0.0134809770126812	0.001878787878787878
cabazitaxel	-0.012583797893843729	0.052509998211487705	0.14735126385551986	0.002777777777777777
asiatic-acid	-0.002691510740305744	0.139887403126526	0.16562187192648636	0.0031547619047619033
PF-3845	0.0956806594035646	0.10352364303288464	-0.034730863981313684	0.02836601307189544
ST-057710	0.1489588448061641	0.0748869505162596	-0.029551346047532363	0.04638297872340425
esculin	-0.056835034632878624	-0.10441021159471144	-0.14449596989342642	0.004031007751937983
nifenazone	0.04418232631708476	0.09178539749178402	0.08254802389029918	0.007533333333333333
1-methylisoquinoline	0.049441508629337584	-0.019611108748798383	-0.06442734611910625	0.003525641025641024
suxibuzone	-0.04198149290451023	-0.0741258703862997	-0.02803585882247392	0.01818181818181818
E-4031	-0.04375293667540845	0.09531732222979968	0.11635591703030942	0.031224489795918367
streptozotocin	0.011602503477310058	0.08769285325093801	0.08591375023687786	0.001538461538461538
NNC-63-0532	0.08686275778630087	0.07929879597767961	0.007695910262725799	0.023049645390070924
adapalene	0.06613736566385245	0.08061699838661619	0.11466080113853165	0.017345679012345686
brimonidine	0.02203307608850537	0.06700077152317785	0.017311881902377986	0.0075
promethazine	-0.2387419537853404	-0.2855835862114613	-0.16188570965226434	0.001333333333333333
UNC-669	-0.11015296316576864	-0.18003780101328695	-0.15874456365990874	0.0018181818181818175
PD-169316	-0.11737861244894073	-0.13547263415862368	-0.108710023478176	0.004166666666666664
gabazine	-0.05390711157757501	-0.1487085392665177	-0.1314742954075971	0.0019696969696969694
mifepristone	0.1963727134653304	0.27047030672244554	0.1442189280594093	0.017659574468085103
SA-1457992	-0.05756255662159601	-0.12423548822185868	-0.1492351050678208	0.0011111111111111111
tandutinib	-0.07986421746146424	-0.05119600382483586	-0.023338383070575716	0.04286666666666667
SA-1457103	-0.05933265769572343	-0.11758606529235832	-0.1357894075925518	0.0028368794326241124
chenodiol	-0.13737054069426807	-0.08899376420966308	0.00830259165447792	0.006190476190476189
avasimibe	0.08999623936678153	0.14624894128547944	0.13797360987122806	0.022115384615384613
SR-48692	0.039557690119995874	0.08906845139491591	0.05834786530065743	0.004680851063829787
AG-592	0.5140981613148657	0.4674415440587659	0.2390799297025411	0.0358
cefadroxil	-0.08502267355245023	-0.1349896627047333	-0.123823326315851	0.002272727272727272
SB-225002	0.07619338166763412	0.1273243686492969	0.10129439921402153	0.03286666666666667
carbenoxolone	0.00020149246724797968	-0.0062241031127364	0.01212436265524828	0.004666666666666665
diphencyprone	0.2497015717361976	0.293271334685122	0.195679164895302	0.03294117647058823
EMF-sumo1-39	0.2939776157869404	0.33422334605387755	0.2310750996145542	0.016666666666666666
bufexamac	0.11751990993709435	0.06499130000788614	-0.04314263658424745	0.024609929078014185
galantamine	0.14601485304277773	0.19763577375248348	0.12925466569743874	0.0056410256410256415
RG-2833	0.17218843508622636	0.1393678737585331	0.023395266181933088	0.053049645390070926
CGP-13501	-0.04845090117632258	-0.05428171515094665	-0.06304137670666607	0.010399999999999998
ZM-241385	-0.17863956937148945	-0.17407568188504624	-0.037016281264103744	0.009876543209876545
penciclovir	-0.1255271436418954	-0.14018652674761095	-0.10420044192747284	0.002040816326530612
hinokitiol	0.1978713673751188	0.2819399211208013	0.17211128394035669	0.023750000000000004
SA-1921996	0.12104316590152175	0.1678786674372485	0.07323021349737396	0.004509803921568624
indatraline	0.18516292446421032	0.1587524147224556	0.022686199260312682	0.10358490566037734
primaquine	0.15503096708797054	0.2571406440296917	0.21428085126472274	0.012695035460992906
ethynodiol	-0.042703174333189896	-0.07693697796882419	-0.09165902376775144	0.009239766081871345
valaciclovir	0.011052444797150358	-0.031229088995041294	-0.05234163810732352	0.005114942528735631
L-152804	-0.09268081977006587	-0.02752415065890779	0.011455669035806424	0.003030303030303029
ulipristal	-0.09844910469110342	-0.1506345803363584	-0.10783901445097037	0.0029411764705882335
PH-797804	-0.07970610312703258	-0.1324654817031248	-0.1295671473630186	0.01773809523809524
SA-25547	0.2399717387708925	0.4286074228362179	0.4052911463651554	0.007286821705426357
ergocornine	-0.09178132106372083	-0.13504358430692898	-0.1108801483865558	0.005520833333333332
tranylcypromine	-0.10386472514643556	-0.17761641190110333	-0.14052145487388307	0.0009333333333333333
VU-0418934-2	0.39158747057167737	0.4540997536686285	0.20981812356691554	0.08434782608695655
KUC103903N	0.041336892818391716	0.08966714690610318	0.07027193381360533	0.0024358974358974347
chloropyramine	0.04345885317268247	0.101892788863748	0.11564672684037695	0.0032592592592592573
KU-C104228	-0.062120561883841026	0.07116561655289548	0.1251176544753177	0.003120567375886523
MDL-11939	-0.1351406498990464	-0.10812602408646707	-0.02933483047204921	0.0011111111111111111
naringenin	0.0807215983087246	0.1389296158616224	0.11019478039090162	0.00046783625730994154
tacrolimus	0.1824549206400681	0.11376459202783527	-0.03207569197305927	0.016879432624113476
SU-1498	0.035996603358380765	-0.05071442697016375	-0.060839444527614674	0.004275362318840578
SA-1921456	0.26139107916682586	0.2000925911680528	0.004525733675981022	0.06937500000000002
SA-1459481	-0.003488360829637004	0.09544310440928587	0.1448672782042387	0.0005925925925925926
devazepide	0.010641876158236451	0.07294928038574998	0.12011941928483365	0.007619047619047618
atomoxetine	-0.12662695154085069	-0.1958789702556576	-0.17765514777512215	0.0002564102564102564
scriptaid	0.06175787832742664	0.02313408882541726	0.0028769165983284946	0.003801169590643273
phenprobamate	-0.10215736739876516	-0.16315685806825855	-0.15137015419426236	0.003464052287581699
buspirone	-0.11014188511515388	-0.16487510498820354	-0.12969954668635544	0.0030303030303030286
DAC-013	0.03728434405334122	-0.04034898284037837	-0.10203367400519657	0.00943089430894309
exemestane	-0.11648613670525422	-0.10879377651846787	-0.036485665577074174	0.005866666666666668
ephedrine-(racemic)	-0.136196700302945	-0.0588835285738358	0.01992151021084041	0.006909090909090909
tyrphostin-AG-1478	0.214132689153514	0.19215726568510288	0.1290326574966492	0.033006535947712426
MW-RAS9	-0.1005889904693407	-0.12416280671040025	-0.08955709424512782	0.008823529411764702
BG-1030	0.007777391897763256	-0.01226744332692177	0.044606475868978916	0.008620689655172414
methenamine	0.03173309880663632	0.10111305807080492	0.029015405441490814	0.014539007092198577
NFKB-activation-inhibitor-II	-0.14618154259974464	-0.243292371615428	-0.1830013977859998	0.0011564625850340137
indobufen	-0.08949170098132007	-0.051006250379528786	0.010263132911491044	0.0037106918238993696
GSK-923295	-0.09051036709557406	-0.07231329856472772	0.040034515006342586	0.0029012345679012333
perindopril	-0.16250198213729414	-0.1813875319787457	-0.15356622375122744	0.004308943089430891
SR-33805	0.2199857570356584	0.06518044705262771	-0.08922269624801359	0.01908496732026144
YC-1	-0.07899695055839605	0.02365027817676664	0.20107103652940367	0.10194968553459122
levosulpiride	0.12143639233884475	0.19237568105339325	0.13394647715877933	0.009347826086956518
SA-244358	0.04108062729420473	0.12842998353597596	0.12961118189800472	0.0023030303030303016
WAY-213613	-0.0035165155701312447	0.1059295682155946	0.10650606773153656	0.003185185185185184
quinisocaine	-0.05001675208201749	-0.04042928858760349	-0.01775448474708648	0.0053459119496855325
enilconazole	-0.08205837071867136	-0.021953558721061025	0.034171833500804764	0.011754385964912281
pyrantel	-0.04809774853810569	-0.07611651847461623	-0.05096264959203197	0.0037588652482269487
cefatrizine	-0.11620921369323363	-0.17899399820877596	-0.1297091463718408	0.0023717948717948707
PD-123319	-0.05074906405966955	-0.1505499188995035	-0.1754523603218739	0.00515151515151515
CB-10-277-(free-acid)	-0.15491191222256515	-0.1806907752699192	-0.13818433978883846	0.003999999999999999
AZD-8330	0.1502427920531246	0.16481753931450502	0.029551569092020624	0.020600000000000004
maprotiline	0.0802124160669237	0.15593783005966824	0.12855277113244049	0.01621212121212121
4-hydroxy-2-nonenal	0.06968217664824726	0.12212030026423945	0.10243376958279617	0.011133333333333328
KU-C103443N	0.15327385789742984	0.13311346137821134	0.0538303822825434	0.018511904761904764
thapsigargin	0.26000494200119123	0.28898905813665904	0.2541119967343658	0.018478260869565215
cefaclor	0.01868513492247056	0.11604757062079557	0.12003088408693607	0.03954248366013072
4-iodo-6-phenylpyrimidine	-0.15130136834123006	-0.20374519225209048	-0.14503503854624888	0.012857142857142857
dyclonine	0.11036537352900404	0.10028044231193912	0.02604284850370689	0.010151515151515151
emtricitabine	0.1798080035718424	0.1844236057648209	0.08337457085006228	0.004621212121212119
PTB1	-0.17941976109489752	-0.1796331117739208	-0.07579904344772947	0.010972222222222222
U-99194	-0.07262417393453709	-0.031869165075021036	0.029537579952396305	0.005510204081632652
hymecromone	-0.1098841586138212	-0.059773347491526525	0.005126235362853735	0.01826086956521739
arachidonamide	0.04383598622384389	0.1541479325266665	0.1605642066725004	0.001956521739130434
oxetacaine	0.08340228880149743	0.02745111835248316	-0.06815794761061746	0.004259259259259258
sitagliptin	-0.018740992646374115	-0.020294718424612997	0.0233446096376445	0.010943396226415096
flumatinib	0.008536600574541222	0.03727588326824288	0.03972537054952245	0.018163265306122448
diarylsulfonesulfonamide	-0.03889493165933119	-0.09440817043540936	-0.1121302928263814	0.008095238095238093
bromocriptine	-0.02338750957918989	-0.06908974707077968	-0.11503217464132895	0.0038181818181818156
CDK2-5-inhibitor	0.0768180094619331	0.10856727783238372	0.07268565984067303	0.0019999999999999996
Broad-Sai-071	0.29116219545375843	0.2499461269691467	0.0005017944115822865	0.0706896551724138
ITE	0.07446249758366913	0.056314365887485375	-0.017129557447665908	0.011904761904761904
ibuprofen-(S)	-0.046667554566327166	-0.059918427980961676	-0.06907419701524899	0.000784313725490196
RS-67333	-0.06735978479225323	-0.130051449134954	-0.13277042642716896	0.007346938775510205
troleandomycin	-0.014243516711950432	-0.07623148513289794	-0.1009019756064193	0.007730496453900709
ascorbic-acid	0.02854385987139946	0.06150306507898722	0.10676817266561772	0.007062146892655366
hydroxyfasudil	-0.1767349696983995	-0.1272634407399637	-0.006155803505996419	0.003055555555555555
MD-II-051	0.20135292265335544	0.32509240640510806	0.31074513584302044	0.003434343434343432
tetradecylthioacetic-acid	-0.2046483508733416	-0.1867438805911688	-0.07238014513684958	0.0013194444444444445
MW-SHH-54	0.0527702918274011	-0.02087525774129081	-0.10522779699631	0.0015277777777777774
bruceantin	0.21752008857935232	0.3969379055115949	0.3961808527690888	0.046904761904761914
N20C	-0.09607586284276512	-0.16448941820088606	-0.11986926548218853	0.0032653061224489784
SA-1456195	0.033143071874571765	0.13662978421623645	0.1678228519851415	0.001923076923076922
ledipasvir	0.10749965787599956	0.1141028496579646	-0.01912603893443221	0.025600000000000005
atractyloside	0.00842573638965019	-0.0423973531294304	-0.09509232905388393	0.009555555555555552
STAT3-inhibitor-VI	-0.13037278131290322	-0.15828410323332026	-0.09942618888760356	0.004263565891472868
SD-6-035-B1	-0.07397801863939807	-0.11903687747677125	-0.12411188259267004	0.01433962264150943
carbarsone	0.05856253258794643	0.14169259400505174	0.11910999834273472	0.0027586206896551713
PIK-93	0.03480888943948548	-0.01676965354721346	-0.0469395931750052	0.01212121212121213
MW-STK33-1A	-0.13197094907840526	-0.12329990079855999	-0.022799453016122826	0.006341463414634145
SA-103021	0.1686463964005793	0.22489024812148825	0.14697219019913824	0.006862745098039216
LY-2090314	0.03044214207839885	0.01309974533410008	0.0797870579345149	0.03259259259259259
SA-1462246	-0.061450549131869626	-0.03156612527827383	0.03079311417185254	0.007317073170731707
SA-247508	0.09955875258593287	0.18160403276412895	0.15107229831042104	0.0004575163398692811
parthenolide-(alternate-stereo)	0.01714503889694814	-0.0004980278026560678	0.009393258901510843	0.011419753086419751
RS-79948	0.11703202013352627	0.13515079622339193	0.08783350679156908	0.0026190476190476185
PD-166793	-0.03917382996407613	-0.02588506398732279	-0.0454411186164037	0.009717514124293787
VU-0400193-3	-0.04674598275645967	-0.1417288426670741	-0.13560752873848678	0.004074074074074073
oxybuprocaine	-0.0001281791795540762	-0.004108557785143405	0.02949961786420824	0.003533333333333331
BG-1003	-0.013371526581562859	-0.003417630962869324	0.06784414749033249	0.005873015873015872
PSH-024	0.16327399950434446	0.16698238131071996	0.09281529694629123	0.013255813953488372
embelin	0.09798083104764528	-0.003261457807812482	-0.11008206836688396	0.008211382113821138
sulfaquinoxaline	-0.11052867325972204	-0.11142377783705933	-0.008546650930856568	0.00611111111111111
epz-5676	0.004991393136374465	0.08321149356559174	0.11039627277165424	0.005283018867924528
baccatin-III	0.07334525218911406	0.23284023133682985	0.1928172934142094	0.004197530864197528
JMV-431	-0.020762511930085808	-0.07602145502963151	-0.13224578097372666	0.0037106918238993688
nor-binaltorphimine	0.05470050286411908	0.1285659477861363	0.1011782292243408	0.002198581560283687
NNC-711	0.020256123961134798	0.13918582154808662	0.12504676694659952	0.0009166666666666666
icariin	-0.0734573849493378	0.02140209173340924	0.05772921924376664	0.008652482269503547
merbarone	-0.03468518082906875	-0.10758844766560233	-0.15651735584365448	0.002051282051282051
CP-945598	0.053750864597613496	0.006942392186537315	-0.022953578780589103	0.007647058823529411
L-citrulline	-0.23697885275726685	-0.16220850395101846	-0.034373526689614124	0.002452830188679245
corticosterone	0.14806908365114566	0.09385778781823667	0.0025886357567743603	0.006918238993710691
felbamate	-0.07400459412237179	-0.13011984456117318	-0.143265852246548	0.015751633986928106
XMD-1499	0.07580573336557732	0.06347402862362106	0.03781075498803409	0.014230769230769229
sertindole	0.09148205561789556	0.045053364689636735	-0.02639773401518877	0.05013605442176872
letermovir	-0.031012684610383312	-0.09788181310294684	-0.12674878828806005	0.002430555555555555
flumethasone	-0.07100410248182287	0.02396431374061549	0.12396261704939812	0.001999999999999999
bis-tyrphostin	-0.033327893942063036	-0.1421606003231461	-0.1584184906513839	0.006470588235294116
thiostrepton	0.22561121854357655	0.3488469335941308	0.3156620926906688	0.008870967741935484
immepip	0.04748273942178693	0.12702031347604914	0.10799799930300903	0.0014814814814814812
BG-1006	-0.02527583124269625	-0.06894685222199068	-0.015565061145008559	0.0009523809523809524
skatole	-0.1586404714728175	-0.0006312450948795419	0.16476215204779074	0.03770833333333334
nikkomycin	-0.2032234456841753	-0.22440234785356825	-0.11489262252942968	0.0008771929824561404
ABT-239	0.010176651155687612	0.0821366554347683	0.09623786259409714	0.018623188405797103
BJM-CSC-15	0.3345087387421406	0.4232033833743292	0.2885948540279799	0.04007246376811595
UK-383367	-0.06468438222751599	-0.0269566785680824	0.08023444082718195	0.023541666666666673
balaglitazone	0.03213130154802886	0.10940387651108674	0.09448411873742246	0.0026530612244897956
CAY-10618	0.15846855630214401	0.10088333757869072	-0.006918798413148919	0.064
pyrvinium-pamoate	0.3629476756368795	0.4951172751689021	0.36099292181582504	0.04690476190476191
bromfenac	-0.06463347147303282	0.03045667915038042	0.08842652772431503	0.006180555555555555
tyrphostin	-0.17119876527855454	-0.04552454251582522	0.0930945324435172	0.011446540880503139
amiloride	-0.013956782498054298	-0.0533300758843675	-0.10194038856487883	0.010282485875706219
iodoacetic-acid	0.2628282846952816	0.3422556183666055	0.2180329531188181	0.02512820512820512
SA-1472623	0.2295916701357281	0.2512361623944629	0.13767380204726865	0.010378787878787878
WZ-7043	-0.13229565823388575	-0.17739691003461258	-0.13286243844373544	0.0029090909090909076
cyproterone-acetate	-0.09825949741333018	-0.17193981950501852	-0.159583493957575	0.001818181818181818
motesanib	-0.08810163499577897	-0.1665153154803131	-0.1312555273252032	0.0014102564102564104
enalapril	-0.105122011435324	-0.1906844836448273	-0.1574960689888975	6.802721088435374e-05
sericetin	-0.07136756734795614	-0.10804520512240444	-0.06022958208789316	0.011190476190476192
kanamycin	0.0348310942690204	0.10561016231810967	0.14499191797219854	0.007733333333333332
GR-46611	-0.014690451979324453	0.0940375521004524	0.08611428646851607	0.003529411764705881
pibenzimol	-0.02063236708414996	0.04075005685456134	0.09026408241792937	0.011587301587301587
PP-3	-0.05594842323785137	0.008609424454087295	0.06836645079813733	0.01566037735849057
BMS-707035	0.06745377117688359	0.08252352028206272	0.03991792693686888	0.0008024691358024692
SD-8-005	-0.03862894550094585	-0.07291272100665899	-0.09226305316420064	0.0017037037037037036
dipivefrine	0.04076043227382682	0.1479331005757307	0.1393315166449408	0.005345911949685534
SA-1459031	-0.03230668800877184	0.05836788102403855	0.16081366842507605	0.0003773584905660377
BG-1018	-0.06326233066139526	0.012289795614524474	0.04249215311978025	0.001631205673758865
amonafide	0.16755596768887765	0.25782610297451714	0.19763596975164885	0.02222222222222222
dihomo-gamma-linolenic-acid	-0.1220284894722285	-0.06612158414856205	0.004031955628759189	0.010066666666666663
GSK-256066	-0.0929716183676186	0.011918161327535865	0.1222152837379224	0.0005263157894736842
nomilin	-0.08195770454492067	-0.018489999167717756	0.05818827755355939	0.001
thioctic-acid	0.09138265177583643	0.032455121081754364	-0.053508253197271836	0.015170068027210886
ritonavir	-0.04738075017164611	-0.1272607707287997	-0.16177081104581528	0.00829787234042553
spironolactone	0.08176866573497676	0.14097190395474668	0.10024737290841687	0.00453125
ARC-239	-0.020279999034435548	-0.11799693955588733	-0.14839622220787513	0.0016981132075471696
zolpidem	-0.05298433425750167	0.029992254083690075	0.05408812189991402	0.03269005847953217
KU-C104233	0.1059483644730672	0.04802630080574465	-0.02215288178581394	0.019000000000000003
SB-366791	0.041020349159577	0.1320275447084403	0.13121668108161785	0.003257575757575756
Ro-25-6981	0.11526943956003052	0.15894090543494294	0.10174676142795412	0.013090909090909089
kitasamycin	-0.10965980407788667	-0.17366235275436753	-0.1187532194557912	0.0006122448979591838
carbofuran	-0.07835367925165831	-0.2217593968221244	-0.20045544915906785	0.0004347826086956522
GSK-1070916	0.17560602727818042	0.236656573217793	0.15498205707430582	0.014000000000000002
SDZ-NKT-343	-0.03586402893451079	-0.09140950995971324	-0.1304104760791578	0.012733333333333336
volasertib	-0.024969495361611374	0.02952165956705906	0.053412172454390235	0.023508771929824562
panobinostat	0.04496907618325293	0.09583758977755487	0.12794227177155928	0.005555555555555554
resorcinol	-0.048259106008100204	-0.1386733392801827	-0.17389037586395975	0.0003205128205128205
CEP-32496	-0.051912368690259315	-0.09122089934489958	-0.1228179881918606	0.025374149659863943
PG-9	-8.394711544990601e-05	0.049303543742858925	0.04007918143967091	0.0021768707482993197
SA-1459173	0.04164658476123041	-0.10002280294245837	-0.15414539506705655	0.001494252873563218
ST-012015	0.02963806340481964	0.08300624418779007	0.11290599900212067	0.0007894736842105264
xaliproden	0.04562268181481575	0.09040499095931297	0.0826596795704581	0.0027407407407407398
hemicholinium-3	-0.12774155416605112	-0.07249548175211543	0.0022951555666449845	0.024466666666666668
DNQX	-0.020761483786533717	0.028127431008330813	0.04984473523449899	0.0020454545454545443
SB-743921	-0.06443049673398603	0.012890953265482558	0.12292476526870845	0.001818181818181818
SQ-22536	-0.0016404843746827887	-0.03632923401384077	-0.026553180588805826	0.0057861635220125785
nomegestrol	0.03974240934181175	0.08322222980301798	0.05148596787521277	0.0024113475177304955
ionomycin	0.1550752404333557	0.20468804680278715	0.16785852281398686	0.0033962264150943374
PD-198306	0.36390537468825934	0.2913282346796611	0.09059939106231504	0.052545454545454534
desmethyl-DASB	0.025389501508491855	-0.0026563384793724548	-0.02109950193022034	0.03564625850340136
AV-412	0.13978988597245853	0.21131961335463514	0.17871404064396176	0.05488505747126436
SA-1920453	0.018548754162190588	-0.06844965655019973	-0.1531719411430706	0.005886524822695037
cucurbitacin-i	0.3529723604214029	0.4916338163638704	0.3397950185314748	0.06870967741935485
YL-55	-0.0669031510399106	-0.1368664558865785	-0.12377008942116978	0.007866666666666666
combretastatin-A-4	0.02567670408245365	0.11259730784303852	0.13818754682291212	0.006054421768707486
moclobemide	0.1083694738066036	0.0340032810842054	-0.09908292265279793	0.006742424242424239
ethaverine	0.17720008749518834	0.10660715556833414	-0.04243267078758405	0.024761904761904763
SA-103006	-0.12572704439922125	-0.16757149183865785	-0.11094551095558013	0.0006666666666666668
zimelidine	-0.10859236469702073	-0.026926878331653387	0.029626953245757426	0.0022222222222222214
montelukast	0.05733126208669258	0.007416408323155149	-0.006844895973125306	0.005944444444444444
NVP-TAE684	0.1015772685554505	0.2376139778242322	0.17587098107928129	0.062138364779874215
sodium-tanshinone-ii-a-sulfonate	-0.02373590550463772	-0.15890463537362534	-0.21000538941015706	0.00036458333333333335
N-methyllidocaine-iodide	0.036459077130110616	0.1439911878398615	0.12911004006900606	0.0011515151515151516
orthothymotinic-acid	-0.11320999976675475	-0.1501951381358297	-0.11763379101527688	0.010680272108843538
profenamine	0.04463554179798658	0.051436670745334416	-0.08123287200162048	0.06339393939393939
troxipide	0.02479421186862616	0.13410097257806358	0.14365934109258155	0.01660714285714286
metaxalone	0.09176183783387	0.1694958387365879	0.15623275057086605	0.0005454545454545455
preladenant	-0.11208825668333616	-0.10018791850893732	-0.07209726263813222	0.0011949685534591195
raloxifene	0.04029144507636441	0.0017187511724485478	-0.08759135381394284	0.015135135135135137
nifurtimox	0.13873710878870646	0.14834653387755053	0.03563078315993126	0.0023529411764705876
benzathine	-0.11143303754142823	-0.1182488834166229	-0.07196034520327982	0.0015909090909090907
MK-0812	-0.13454418879187344	-0.15757494171757372	-0.1368488296710209	0.014583333333333332
VU-0402605	0.12136926749361812	0.03318707207950613	-0.08527782335088634	0.0045833333333333325
zofenopril-calcium	-0.2302986466733456	-0.22173699130660893	-0.06926927862407825	0.003939393939393937
nafadotride	0.08150619975192938	0.17048433747816055	0.1276756228968213	0.001720430107526881
Y-134	0.11440643087253966	0.15700188613729654	0.08138217298366011	0.03435028248587572
SA-1463785	-0.09069240135985678	-0.14422294072436848	-0.09074394609225774	0.0005333333333333334
torcetrapib	-0.02529711070531733	-0.05731000159921065	-0.05482305641870452	0.010432098765432097
taranabant	0.07011319244451399	0.1289804203751606	0.1208457270971798	0.007847222222222222
dicloxacillin	-0.038377181362974126	-0.0934723462769575	-0.03425825229619277	0.0024183006535947707
balapiravir	-0.03581698538321855	-0.11316357295780595	-0.15232940495079067	0.00062015503875969
J-104129	0.07051026663905062	0.16244861138546174	0.09729961602724704	0.00020408163265306123
dienogest	-0.05164246452497738	0.011835277654133412	0.003930249905842802	0.015384615384615382
acetylcholine	-0.01536734168344151	0.10287012681773723	0.13238976953686413	0.0014492753623188406
clonidine	-0.13316909221500667	-0.11115084690096913	-0.06568982654575435	0.002875816993464051
CS-2092524	-0.01845058631691212	0.024419495951174448	0.0611145008488622	0.004399999999999997
fidaxomicin	0.147525658926897	-0.0005188329055200422	-0.06384853832912965	0.0114
nicergoline	-0.0917994935998218	-0.21222088206375656	-0.22021059129011544	0.0020125786163522007
methylatropine	0.058087586061741976	0.06660782066052158	0.02585917394007546	0.0037681159420289846
KU-C104502N	-0.18791735075431454	-0.2042025066835391	-0.07849841991218738	0.0007801418439716312
tafamidis-meglumine	-0.060198623514668176	-0.0717497883258108	-0.09346663568495536	0.0020512820512820504
AZD-4547	0.100059223919366	0.22337371076618487	0.1786912086423385	0.004038461538461536
Y-27632	-0.263642917267546	-0.14769338146786176	0.03013460621582717	0.0025694444444444436
R-59022	-0.007209874758717038	0.08181583978241108	0.08841683769787656	0.024042553191489367
lorglumide	0.0015514263506317663	0.07238500669602049	0.10994921603075627	0.0019148936170212763
MF-101	-0.015431151521470845	-0.053642820374846745	-0.047496533169347495	0.0037254901960784305
chlorothiazide	-0.0741446847216695	-0.05378364829937294	-0.03860191019924748	0.0011904761904761906
MK-8033	-0.10147759508576014	-0.20995351182371205	-0.20724928957040148	0.0007547169811320754
ipratropium	0.005649378472911688	0.024588224981362414	-0.04392436061852545	0.004848484848484847
SA-424534	0.018468574927204558	0.12400228557434315	0.17526298922049904	0.01354609929078014
ML-167	0.12251212006611994	0.06925201621707193	-0.06417940239046659	0.006153846153846153
NXY-059	-0.07697820946899067	-0.16258495736974865	-0.10627419063619754	0.004025157232704401
acyclovir	-0.023093015094890104	0.0890627939933101	0.13132558867020902	0.014424242424242416
PKI-179	0.21894155490003825	0.2607166101740458	0.1439772939144112	0.007185185185185183
azithromycin	-0.1148589407696718	-0.11645033476073065	-0.10916084996566727	0.032435897435897434
modafinil	0.12634536576716385	0.2141152938242403	0.15600506416212884	0.00981132075471698
PQ-401	0.2154051339217851	0.2795473781364549	0.1416067176565204	0.010277777777777776
IRL-2500	-0.11159798663982702	-0.1612711633900251	-0.1340972686967837	0.002530864197530863
cyclo-[Arg-Gly-Asp-D-Phe-Val]	-0.16800869227657525	-0.0460527906577812	0.013379095839960149	0.014102564102564108
MK-0773	-0.03723991166951048	-0.12597685464733202	-0.15651609654657736	0.059722222222222225
amtolmetin-guacil	-0.06208095311391736	-0.049737600070410073	0.03288029488859024	0.021707317073170734
isradipine	0.0931419098951104	0.12841516625936872	0.09688482912711699	0.0017361111111111108
chelerythrine	0.07842176744885576	0.19739800170143165	0.2228988998890774	0.016533333333333334
mannitol	0.026355046165629552	0.010935328515894512	-0.012477353570444832	0.0044025157232704375
enzastaurin	-0.2009390131606628	-0.19114457810109445	-0.01850602778737136	0.003962264150943395
SA-244466	-0.07845312606671118	-0.01361566838892273	0.11744793124700074	0.007380952380952384
barasertib-HQPA	0.056584947470643326	0.04629196419698494	0.006079215916586511	0.02489795918367347
CDC	0.22373679553917003	0.21179020084280975	0.11351616279345003	0.02198717948717949
loratadine	0.01697909704216805	-0.08120192166371233	-0.16475805778882016	0.010064102564102562
tyrphostin-AG-527	0.2275156140949462	0.12528983477478126	-0.01135072860099928	0.008749999999999999
mebendazole	-0.04738625352274134	0.11646706641096086	0.24415850048092624	0.014807692307692306
obatoclax	0.368948643797204	0.4171055684376165	0.19872658537528	0.24606666666666666
L-ascorbyl-6-palmitate	-0.1503696039973518	-0.2112134898199292	-0.11600698176117415	0.009477124183006535
anisodamine	0.07264345726322946	0.1227304739771686	0.12437316805756912	0.0011363636363636365
sotalol	-0.14603169329398988	-0.17899107264433367	-0.14061479619304515	0.0017283950617283947
promazine	0.023855619196265613	0.012214125526681179	-0.10602262275347167	0.11537878787878789
ST-4075437	-0.07240691210517419	-0.1545051788484175	-0.1391417862377135	0.0017424242424242424
NS-3694	-0.13339949591486625	-0.1941934264467037	-0.1260281040082006	0.002575757575757575
BIBU-1361	0.17727102417053153	0.20240173173357195	0.03262121147570278	0.04790849673202615
pterostilbene	0.01383517644251103	0.09093909448559603	0.09086052835409876	0.005333333333333331
mannitol-D	-0.04003847596797402	-0.15077625565204586	-0.19433775132756587	0.004883720930232556
fusidic-acid	0.02486659579556874	-0.07128974158630948	-0.16331029567079194	0.0021999999999999997
SU-11652	0.1627567646746284	0.3087332277725553	0.2567111009322041	0.0032222222222222205
navitoclax	-0.05295059587059432	-0.05712725318789639	-0.04300923322062687	0.008133333333333333
irinotecan	-0.030804959925418738	0.10746936740702788	0.28020321980127866	0.03993197278911566
gangaleoidin	-0.0627874140802518	-0.0528500115779221	-0.003023449589374255	0.001972789115646258
omeprazole	-0.09243659829939588	-0.0844425204082539	-0.02294756184638832	0.0033928571428571415
chlorpromazine	0.10889083477621443	0.13309012200233702	0.006894171050766033	0.04054263565891472
SA-419172	0.007427156173579917	-0.05244939451804504	-0.06574796492547065	0.003741496598639453
spermidine	-0.040990838624617824	-0.08669913810415583	-0.08870582813448065	0.007232704402515726
PI-828	0.21473919104717684	0.2359340710640092	0.06849150812268	0.009523809523809525
SA-89705	0.09864528945297207	0.2184034257570304	0.1796993147922034	0.003243243243243242
sulbactam	-0.04742925595578839	-0.13182512003760408	-0.15327701520575085	0.006289308176100627
ginsenoside	0.011254015309912569	0.0566815474293611	0.06441524676167203	0.0007246376811594203
nystatin	-0.02857622554671365	-0.004840135315489104	0.02936042048879275	0.002925170068027209
zoxazolamine	-0.04725008792391591	-0.025595256471790444	0.06319429376847703	0.003151515151515149
BS-181	0.08609233266982316	0.21766937293689875	0.25146140375672915	0.002836879432624113
asenapine	-0.05173509371991575	-0.1055978388529278	-0.15387250748677422	0.0035460992907801405
tebuthiuron	0.06935950980871149	0.1764899891385465	0.1576485200623058	0.0002127659574468085
DU-728	-0.1538444867765296	-0.22324250846089655	-0.1427445082794395	0.002530864197530863
retinyl-acetate	-0.03959697094179676	-0.08996643137942897	-0.10176943365863696	0.012195121951219513
SA-1920756	0.06970096427020203	0.16567309079261333	0.1847213214604616	0.006143790849673202
BE-2254	0.021195098193218312	-0.045994897541729585	-0.010748768570466884	0.028301886792452827
diethyltoluamide	-0.026571483415794062	-0.026578627736438952	-0.02013876328591501	0.001933333333333333
GR-103691	0.040393259835919786	0.06048956796679216	-0.008720009743587111	0.03188405797101449
SA-1447005	0.16869057061508108	0.2268807485424597	0.1975415524856876	0.04241379310344828
thiethylperazine	0.09018308536810088	0.22200384969127854	0.1748257402632047	0.010000000000000002
importazole	0.012570460377631149	0.1606668700359876	0.29138493961108114	0.060802469135802464
levopropoxyphene	-0.03910426952327443	-0.03119703782133923	-0.01962330508422194	0.004999999999999998
VU-0366968	0.1989130090074605	0.16411493074429975	0.0625411797777635	0.00950354609929078
K1448	-0.07869846075486589	-0.077096667881586	-0.03562227841408422	0.024484848484848488
SR-2640	0.019709869507104145	-0.0448635549120367	-0.019150295445458588	0.035510204081632656
CAY-10415	-0.10835919783715073	-0.1851001499934816	-0.1327414520604309	0.003525641025641025
FIT	0.14413233962236205	0.20307199388258668	0.08590341617362161	0.11751633986928105
sorafenib	0.13428644835571046	0.18033826677305229	0.19546051518048504	0.013174603174603172
LCQ-908	0.05188948804761236	0.11607050967114275	0.10970274288945572	0.006458333333333332
tylosin	-0.06791663589123846	-0.13843988073058208	-0.11348829013289093	0.0052032520325203235
ethoxyquin	-0.02303151824685707	-0.02740684996014064	-0.027176662345775118	0.0019496855345911947
lithium-chloride	0.0285612395348372	0.10696238292675288	0.07486250923778398	0.012578616352201259
ritodrine	-0.04679650895148167	-0.024616209852969417	0.005718899536036653	0.008188405797101447
propanoic-acid	-0.07669542448287205	-0.08552968202468289	-0.02998985658763425	0.003809523809523808
PHA-767491	-0.08861578696664184	-0.0903375693667083	0.06774304797613978	0.005256410256410254
tizanidine	-0.010075349473446887	0.07257623524514778	0.11817646327802868	0.001282051282051282
lumacaftor	-0.09811200237885266	-0.07125641819224361	0.01997619198524005	0.0024691358024691353
BAY-K8644	-0.060335619046875864	-0.09012935642196704	-0.12035450313520095	0.00035460992907801415
BMS-599626	0.00012497664509896153	-0.08014698423212546	-0.1835536608571047	0.03723577235772357
cortisol	-0.011083311109134122	-0.04520092890998164	-0.07510399135535191	0.004090909090909089
z-prolyl-prolinal	-0.16293836643595974	-0.06750774834714426	0.021787184938774184	0.013641975308641977
KM-04501	0.11334479556652352	0.20262632005731102	0.16142536776844335	0.004081632653061224
safrolglycol	0.16777302895434926	0.15744187674926566	0.020600472718993783	0.0014184397163120566
naltrindole	0.12605744349997727	0.1685711607855966	0.10389187303670176	0.010740740740740738
ZK-93423	0.30717381783840186	0.1977406076264873	-0.07667541445466626	0.10142857142857145
ERK-inhibitor-11E	-0.183711915483462	-0.2489681409147429	-0.24692876449154266	0.1096376811594203
MEK1-2-inhibitor	-0.09581197374554666	-0.07633087476111161	-0.08686117274659479	0.04028735632183909
SR-12813	0.030914990462135444	0.0778051076282564	0.08399460022227677	0.0024489795918367337
VU-0418946-1	0.4293053907152797	0.4962471086163537	0.250852330806248	0.03180790960451977
VP-20629	-0.019637944871472676	0.06116709096468306	0.09349190710159633	0.0063194444444444435
estropipate	-0.11186322445073303	-0.11595318352692192	-0.04588502952137559	0.0018939393939393938
NSC-663284	0.0946612336753727	0.2500935687583162	0.327555266202168	0.04753846153846154
NSC-94258	-0.09674046493903976	-0.12832551306630294	-0.08448035248735541	0.0012962962962962963
SA-1463787	0.08357077957917138	-0.05304378856161452	-0.16888956143926476	0.001287878787878788
BP-554	0.0019999694428005734	0.09272626816910924	0.11734800625240008	0.0019999999999999996
tyrphostin-AG-112	-0.05724696138582246	-0.14011465504338447	-0.14828681179688644	0.011153846153846153
dienestrol	-0.15010077089557047	-0.18612100968404655	-0.09504212360394901	0.00527272727272727
crizotinib	0.17326978121850908	0.3056211073268505	0.21200505799669014	0.030848484848484858
KIN001-260	0.03981928888221758	0.10566552466665892	0.09709662278328962	0.0033333333333333314
VU-0415010	0.07153897537103003	0.04620448586643621	0.024392120052163457	0.0007936507936507937
fluorouracil	0.0879856153945433	0.055238703003059914	0.01855714651806884	0.0017073170731707315
K784-3187	0.21457747488174295	0.3334385274258995	0.2822809580048609	0.018916666666666675
cefozopran	-0.04399229844811127	-0.11595940822785455	-0.1455880272575151	0.0058928571428571415
methoxychlor	0.12261047211625235	0.14878778488533406	0.11910771590820325	0.005850340136054421
MK-2206	0.16768640146817515	0.27342019687893204	0.14055755476993462	0.09578231292517007
metergoline	0.01851741169408851	-0.0008268714869344763	-0.0992377759061014	0.07372549019607842
VAMA-37	0.19633366969260865	0.2158172637984573	0.07681407960327369	0.007169811320754714
mosapride	-0.024479551243145787	0.06982104998555724	0.1312516001097942	0.0010204081632653062
tazarotene	0.03361974853466403	-0.051647537220119916	-0.1506694551295832	0.009492753623188403
SA-1458571	-0.10181138153623702	-0.18338834260455744	-0.16955381949231282	6.802721088435374e-05
paricalcitol	0.07386171442928044	-0.006523072474028356	-0.1396132736139768	0.020961538461538472
4,5,6,7-tetrabromobenzotriazole	-0.007691844788230494	0.07497213312274634	0.08120259953305227	0.0012666666666666668
hydroxycholesterol	0.016213232033524882	-0.05551350929873616	-0.041475531340986437	0.00850574712643678
edaravone	-0.0215187239723193	0.03386423810855108	0.09866867898432954	0.005246913580246913
hexamethonium	0.05428795397942473	0.06618056922163998	0.06991049797261194	0.003666666666666666
TC-2559	0.11977388788013145	0.19307111588921252	0.16136669876643012	0.0064666666666666674
lomefloxacin	-0.1075240089135749	-0.0071053809560718125	0.08912887915641897	0.0012318840579710146
dioxane	-0.14894230731922614	-0.15629325037799086	-0.07982506728602012	0.0016352201257861631
alfadolone-acetate	-0.0905272488896722	-0.15985431143363402	-0.11470144239406993	0.0005797101449275362
pyrithyldione	-0.07039881802842064	-0.03584439394977534	-0.010795207709555195	0.0027044025157232695
delcorine	0.02647569195614189	0.06297847975578169	0.04422060550342472	0.0025786163522012566
ARN-509	0.08469690264660976	0.032477453487371306	-0.06329028422272655	0.013209876543209875
6-benzylaminopurine	0.1763268663036359	0.16076316850374606	0.0726445253723638	0.004666666666666666
Ro-4987655	0.16368817579933362	0.15935931338400172	0.000997904877345546	0.03435374149659865
cilostazol	-0.05556522879708773	-0.1135003256088154	-0.12051520913935912	0.004814814814814813
DM-161	0.04797890375901631	0.08117766893731701	0.0650334747736505	0.0008474576271186442
nitrendipine	-0.09962540521655767	-0.14337715662056835	-0.1062007198794309	0.0026666666666666653
levcromakalim	-0.08574823601450914	-0.01224478426376696	0.052029996316121686	0.001574074074074074
pirenperone	0.16861439201931488	0.2000018072480885	0.05839192228135909	0.007777777777777775
1-phenylbiguanide	0.04645387765083827	0.13636084886166916	0.10346218650663902	0.003888888888888887
RAF-265	0.3137379127941917	0.30321205345207713	0.1499377368184844	0.03137681159420291
ST-014366	-0.04030277334351383	0.06263780688295145	0.12760670349285533	0.001206896551724138
mafenide	0.12454670831898974	0.1809072881763377	0.07657206436944043	0.0036805555555555545
SA-1922975	-0.11275318268157512	-0.0034805810968780173	0.12783057878651646	0.0022666666666666655
SA-103013	0.1244907095899504	0.17860297244555076	0.09920407311480653	0.004615384615384615
neurodazine	-0.09452943182361206	-0.14554333641281944	-0.10674944081779944	0.0026811594202898544
raltegravir	0.036590689318191434	-0.003509532703881784	-0.03105843119770552	0.006879432624113475
HA-14-1	0.02398439384129282	-0.04730197038128847	-0.07657613869410418	0.00160919540229885
CPI-1189	-0.016213812465426337	-0.10676220160664247	-0.08333212260105863	0.0018439716312056733
nicardipine	0.03580312563351367	-0.009690618995278849	-0.08183985591348311	0.006862745098039216
MW-MITF24	0.11296645103969725	0.1946809708270787	0.14629007269888114	0.0039007092198581534
SA-1458163	-0.0342940136248187	-0.07506269715492432	-0.03151043970413428	0.009883040935672514
CGP-12177	-0.14058591174419652	-0.1030575095629676	-0.0615312876849217	0.03528455284552847
linoleic-acid	-0.08548693942359012	-0.06857722205660635	-0.04625543217285318	0.004621212121212119
nitrazepam	-0.051520646185635406	-0.12662149979948165	-0.13809338650545702	0.004962962962962961
hydroxyl	0.08209118958117823	0.18510709381188664	0.1668993335869725	0.0011494252873563218
tyramine	-0.08445519982240621	-0.07409561638714669	-0.0300915299227961	0.009090909090909089
VU-0413807-2	-0.07441194505373619	-0.004011197793749087	0.03587794885707113	0.003191489361702127
SA-102787	0.07068384064750866	0.16585407340454728	0.12503904910851207	0.0022807017543859634
GSK-690693	0.11496805511309265	0.17556525269266027	0.07858915990022973	0.04509433962264151
decitabine	0.04387989346164583	0.1193952180576732	0.12126051898524662	0.007124183006535948
flavoxate	-0.08172987999206137	-0.0828201673576573	-0.060118727337836575	0.004199999999999998
SA-1455938	0.020619902300089813	0.1339092674902981	0.15981996415927854	0.002847222222222221
MW-STK33-4C	-0.05957696713546017	0.006857058354876496	0.13164154670100905	0.030962962962962963
oxatomide	-0.05569672971580971	-0.020519058153768744	-0.00406866926776065	0.03355555555555557
atrasentan	-0.189666986986586	-0.17160212005291905	-0.07520257766445494	0.008500000000000002
herniarin	0.08929043011101148	0.17058706309429958	0.15106156552614747	0.004999999999999999
azacyclonol	0.007208768099485794	0.07744543863422032	0.07532734349118099	0.005555555555555557
SA-432998	-0.14862279032688325	-0.15142464979677406	-0.07488041624479592	0.010625000000000002
tirasemtiv	0.02048926554995449	-0.011157856281094244	-0.028171976164360225	0.007466666666666666
adenosine-phosphate	-0.052295265441887236	-0.07960944984247617	-0.0156327856241866	0.008367346938775513
KU-C103656	0.003064008847140641	-0.06590802666444516	-0.10585313016728663	0.0024999999999999996
vigabatrin	-0.11856034940691185	-0.0919910495321182	-0.00012650154152822713	0.01886904761904763
LY-320135	-0.059930549957063414	-0.1329394970200467	-0.13828641526437002	0.0011764705882352942
foretinib	0.14874704879628825	0.2145606712335249	0.13564289533806848	0.006666666666666668
racecadotril	0.031894615402278184	0.001491936868560698	-0.10157461810217053	0.00830065359477124
SKF-86002	0.09259455153742198	0.1189223744873257	0.06872700829136606	0.01254901960784314
calmidazolium	0.3244840268377166	0.5001319978463236	0.3841959142485363	0.07048611111111111
meloxicam	-0.007841405648228869	0.06235574005232512	0.11684858683122533	0.0004938271604938272
fludarabine	0.10886827836689822	0.1025764357050947	0.04236865196175554	0.0024561403508771918
ezetimibe	0.19991230487037567	0.260506204560202	0.1525976345829238	0.009572649572649573
salsoline	-0.05360467476317928	-0.015222764875668987	0.013568328726652848	0.007358490566037735
tolfenamic-acid	0.033438079279223175	-0.1121955101594548	-0.1510983358636892	0.002745098039215686
ST-4029655	-0.11320022740451274	-0.16444503302803773	-0.09559827951555587	0.002222222222222221
fumonisin-b1	-0.19966382256807766	-0.17035825499348778	-0.07114859065024874	0.004425287356321839
suvorexant	-0.07586175286605963	-0.12075476071333995	-0.14320034106839982	0.012181818181818186
goserelin	-0.09992013033189216	-0.11354498670525726	-0.06773669899533552	0.0058156028368794325
KU-C104226	-0.13628262551901374	-0.15483926926665387	-0.11957578529205914	0.007516339869281045
SC-I-004	0.1754715145699841	0.19093164806803145	0.12776735100211842	0.023115942028985505
WYE-125132	0.3481987238793508	0.3431962435711681	0.10988870552084792	0.009542483660130717
pempidine	-0.009477151395773492	-0.05179892200819207	-0.07442904371774857	0.0168452380952381
nicotine	-0.10981298877859427	-0.12477381773397506	-0.06870943749919847	0.005624999999999997
hexylcaine	0.048059966521544414	0.141696048221031	0.1487050658537379	0.0017948717948717947
PNU-96415E	0.03852843669136834	0.1064883784402811	0.1134740805997098	0.000984848484848485
epitestosterone	-0.09726792406248612	-0.06782851736403668	-0.015577260696625276	0.02049382716049382
SA-1921617	0.17334532571845268	0.2313418788653926	0.14393179428635444	0.008299319727891155
mycophenolate-mofetil	0.13440331911522013	0.1816502335808447	0.14649767455227028	0.025833333333333337
NCS-382	0.05792658744414985	0.11207936376692368	0.09590557402335707	0.007391304347826089
fulvestrant	0.10260810624697572	0.08981913912372078	-0.00418640731827016	0.04054421768707483
xylazine	-0.07701726365359438	-0.15764997382039872	-0.11740522882250475	0.0032692307692307678
deoxyrhapontin	0.14692231649005352	0.17820555929791654	0.10958712350869974	0.004081632653061222
mirtazapine	-0.08483826332110933	-0.16333359364387084	-0.1717348585121649	0.0010638297872340426
vitexin	0.025047067946183547	0.03441527693589562	-0.027609509972060062	0.0058518518518518485
azasetron	-0.08148175561782778	-0.11219456923575884	-0.11358741812146544	0.00226950354609929
indoramin	-0.06558951090181285	-0.15673246623780807	-0.19895285437283186	0.01789855072463768
cymarin	0.19797548443374305	0.3875990254408116	0.3577968707080958	0.04119047619047619
miltefosine	0.03480321199893259	-0.07462065139092086	-0.18106368509486329	0.00915151515151515
ecabet	-0.0017956944393262245	-0.09419762620575613	-0.14787120621238958	0.004275362318840578
pemetrexed	-0.22777860935738264	-0.24489188812998636	-0.10457692555407394	0.009496855345911949
etamivan	-0.13885023137533467	-0.21187927969065196	-0.15548179202608353	0.0024305555555555543
4-(2-amino-ethyl)-benzenesulfonamide	-0.0736799047093543	-0.13066303003902574	-0.10919232032388096	0.004728682170542634
THZ-2-98-01	-0.18865546382451856	-0.21081283767009126	-0.05748442987994036	0.013404255319148945
halcinonide	-0.04451752104000475	-0.02697216183889133	0.04266717206088618	0.028333333333333346
EMF-sumo1-10	-0.17108304978449915	-0.12475376359464135	-0.022920125857023008	0.014964539007092194
MRS-1334	0.011705352850058855	0.08297715145356815	0.1197625174958252	0.003263888888888888
filgotinib	-0.09813074496985373	-0.16328916861984932	-0.1921105267511464	0.002456140350877192
EMF-BCA1-57	-0.13916343700570544	-0.23021451134226534	-0.1895583635730156	0.0035672514619883022
III606050	0.1675636117368664	0.2378146736517651	0.13873717275788242	0.013475177304964541
desvenlafaxine	0.026534355708407613	0.08659287872665418	0.08036684960318223	0.004927536231884056
PHA-665752	0.01295500422969587	0.0071877074804243685	0.04418120572093767	0.01440251572327044
MD-II-008-P	0.22023350789016505	0.30502204797532395	0.25898800684150786	0.046394557823129255
cytochalasin-d	0.125192388031815	0.24531802024795074	0.12216981265969967	0.2765359477124183
17-hydroxyprogesterone-caproate	0.1686140823486667	0.06256186209233833	-0.035500927265790606	0.01568627450980392
cloxacillin	0.0755860675425325	0.048685113686538835	-0.017175417741921526	0.003076923076923076
acetaldehyde	-0.03822643009523962	-0.034641289141181024	-0.056451558571578575	0.005833333333333331
BG-1024	0.17554092050682815	0.18838364813356412	0.07863048239282762	0.12435374149659864
amcinonide	-0.07057690444538779	-0.08330388349655618	-0.0734504756238003	0.01106382978723404
SCH-58261	0.12863354674260324	0.20029199510252024	0.13622574218778266	0.00238095238095238
API-001	-0.05052743745426192	-0.12897080410394418	-0.13711306358209568	0.001346153846153846
BAS-09104376	-0.12194254113027107	-0.18336134555371628	-0.11128974739641292	0.0020261437908496733
STF-62247	-0.04277419845438972	-0.040940913122225545	-0.015111804503319275	0.016250000000000004
dapsone	0.043056298770379635	0.04539704209676145	-0.009210529272856224	0.0032679738562091487
valdecoxib	0.18542569656007685	0.18841089149430426	0.06101250554656641	0.017222222222222215
YL-60	0.011640663966654408	0.046414040618491435	0.0992675819153778	0.0020512820512820513
pinocembrin	0.06565117369466553	0.06636928428664023	0.0216357431900722	0.002962962962962961
RN1	0.1051098332830452	0.14165705265339268	0.06999034238826173	0.006585365853658538
aceclidine	0.036671904125589495	0.1363091656397029	0.10114497777156432	0.00124031007751938
vidarabine	-0.05991717466507793	-0.1485338746787671	-0.15352960315643155	0.0005442176870748299
harpagoside	-0.05859750351844741	-0.09633080615709894	-0.07676467135120868	0.001461988304093567
benperidol	-0.00314844059471331	0.1230200361769013	0.12564677536838026	0.02542635658914728
JW55	-0.13436184142119587	-0.1629886843210043	-0.13456582677636292	0.006666666666666665
trimethobenzamide	-0.0859434126724987	-0.15744195331235114	-0.12998846462347266	0.0006122448979591838
SU-014813	0.04839131233618844	-0.07592228814676795	-0.1870371314106324	0.006296296296296296
ARG-A1-2	0.20267563949347808	0.26390364254120385	0.1805767842090953	0.026538461538461545
n-bromoacetyltryptamine	0.20888594098325775	0.2732001474555775	0.1957536830490337	0.02270114942528735
SB-258585	0.13400389950909816	0.1830309295008505	0.1014464308821711	0.0028333333333333327
sulfamethizole	0.017830904689777976	0.10531938334084888	0.1419742984263584	0.0022424242424242415
meclizine	0.01140959706304745	0.0678586101970227	0.1081728564152146	0.001999999999999999
dideoxyadenosine	-0.051233393156553314	-0.1650281326910318	-0.19861061638549976	0.00013605442176870748
clopidogrel	0.09269934864716048	0.16644511878106533	0.1349604578424817	0.0034666666666666656
vortioxetine	-0.001670053474298223	-0.11463392158254805	-0.19230013538993065	0.008909090909090912
cilastatin	0.07847518490317358	0.14313873059170795	0.12888326381921078	0.0027272727272727266
SA-1472321	0.004847264906899207	-0.11087669770492199	-0.16663503148417447	0.0003333333333333333
piperlongumine	0.20008935339536574	0.3022073675476385	0.2483457168564965	0.005034013605442175
I-070754	-0.0016188421530235052	-0.05325846561081339	-0.07709738183861617	0.010266666666666667
SJB-shh-31	0.07343952016544783	0.033441439920552166	-0.06375686493417422	0.006382978723404254
digitoxin	0.21674323879102406	0.3813808067854464	0.3196372102215841	0.25473684210526326
KU-C104145	-0.03624195578267335	0.05067076349595795	0.10958363987085848	0.003913043478260867
felamidin	-0.0007997042355869972	0.11694305114321367	0.16432113608203622	0.0011805555555555556
fosfosal	-0.012040518412733077	-0.05201579892935322	-0.06981580467841426	0.011702127659574466
BMS-299897	-0.11075295534849096	-0.10525097617728202	0.05154117626063149	0.010814814814814817
pyridine-2-aldoxime	-0.019945421542530987	-0.044343976850619034	-0.050729438764251386	0.004285714285714285
pregnenolone-succinate	0.11212941239383337	0.14047784780546926	0.12275904021419375	0.002116402116402116
dinorcitalopram-oxalate	-0.04972402114729384	0.004352880985381696	0.02477534456141385	0.0029629629629629624
TAK-715	-0.18859531131264806	-0.2537512969355905	-0.1897909844115872	0.044444444444444446
GW-583340	-0.023367163680441682	-0.09098190702825194	-0.15319246899694108	0.007380952380952382
apabetalone	-0.08495284562917882	-0.1603741897827979	-0.15863522363812602	0.00228395061728395
alfuzosin	-0.04448183843905604	0.04449313830947381	0.09115622768777143	0.0040476190476190456
furosemide	-0.03509012136614703	-0.15644186698323426	-0.20295844849403646	6.944444444444444e-05
alpha-estradiol	-0.17533362825505358	-0.23520381266853754	-0.08884124693849159	0.024275362318840584
ipriflavone	-0.036539993010108934	-0.05566853636195634	-0.08529310112223702	0.004629629629629627
avicin-g	0.20308207077835966	0.3464967579878032	0.2820492510400234	0.003405797101449275
ICI-204448	0.07158747250476448	0.09465808642079976	0.04285244496177392	0.002448979591836734
CGP-60474	0.05108466390420965	0.035547374488075635	0.03662455382249088	0.0006790123456790123
pirarubicin	0.08423289574705439	0.01570472320286249	-0.02269324899391531	0.007733333333333334
dosulepin	-0.10666594759663216	-0.16754959097677374	-0.1671631356927079	0.006405228758169934
tetramethylsilane	0.048248003192204965	0.11622239789202266	0.09353455476342963	0.013209876543209882
cromakalim	0.023234849448979918	0.08390251571675543	0.10050465616445163	0.0002173913043478261
damnacanthal	0.05495104255081418	-0.02691308269262816	-0.07586618841934198	0.002275132275132274
EO-1428	-0.054960576050181766	-0.045416932593400086	0.005209954742658619	0.01224242424242424
SA-103123	-0.1614850223508661	-0.2048797340153735	-0.12081937546085675	0.0011111111111111111
norfenfluramine	-0.1367822259342694	-0.16181324510374226	-0.08364351251889278	0.010694444444444444
garcinol	-0.06618798671687487	-0.06452206955244086	0.028178713541501477	0.024761904761904777
cephalotaxine	0.03699630797050641	0.09635048217245618	0.058048170333128035	0.006439393939393937
M2-PK-activator	-0.17151939813862738	-0.2452990790638108	-0.12592127841233122	0.0042553191489361685
sertaconazole	-0.03697128207903765	-0.12783538678335346	-0.15952068195084526	0.0023717948717948715
tacrine	0.07334449281934087	0.046931069791895166	-0.00019406628464653666	0.0009302325581395349
erteberel	-0.17855139225892974	-0.10680732038988444	0.0019663792707818933	0.01207650273224044
levetiracetam	0.022133690883019197	0.0800808795594719	0.0911409801230869	0.005442176870748298
mepacrine	0.11638267950183237	0.16648580278274294	0.11473860269757907	0.014693877551020414
RS-39604	0.09647974035633876	0.2626659268055627	0.19435793285119565	0.09748427672955975
butamben	0.07359928086782208	0.13790320527759806	0.11590496272257775	0.0039007092198581547
SU-6656	0.08256147831621287	0.15122446303527806	0.1286567810379904	0.023185185185185184
oxfendazole	-0.02081387888821597	0.09306255204126336	0.12565202049784388	0.010852713178294575
UNC-0321	-0.1536475351629826	-0.20647064823998887	-0.15045584790493766	0.013537414965986396
RU-28318	0.09678375641081467	0.19489363629020845	0.13722445430863306	0.001282051282051282
KU-C104139	-0.2372542512221084	-0.28280687418524497	-0.1563922800497934	0.002266666666666666
spaglumic-acid	0.15389636942874935	0.10111615751542084	-0.01216316831516617	0.0027407407407407398
CEP-37440	0.19806885768583748	0.22882608434698	0.09788963601839863	0.016074074074074074
KM-01366	-0.12530281802204188	-0.16560709472094684	-0.12184762007415588	0.003333333333333332
flurofamide	-0.03883881662067525	-0.1396898092898984	-0.15933063869882713	0.0007407407407407407
tubastatin-a	0.14454648884994606	0.022380880845634075	-0.0835951106615572	0.019583333333333338
PSH-025	0.1980253845729384	0.19837113030767045	0.08737446890441262	0.007727272727272725
VU-0414833-2	0.1387239073943349	0.18729524541331835	0.1064478458823605	0.003404255319148934
iproniazid	0.029073234833456627	0.09153921907555053	0.08850020711985039	0.0012698412698412696
bortezomib	0.14541442956048733	0.3153745659715944	0.33219178301817603	0.0047517730496453876
glimepiride	-0.007060446392969296	0.09138152807040407	0.11065698029861823	0.003863636363636361
ampyrone	-0.1299587275014105	-0.16082110243018946	-0.1092818785197102	0.007385620915032678
BG-1004	0.08321321153560741	0.04111423279828197	0.027407694491597582	0.008431372549019605
quinoclamine	0.2425792303845912	0.3417626964497347	0.2927382658717473	0.03403225806451613
ZD-7114	0.0777290406617899	0.1795685995960051	0.14366789854344195	0.004399999999999998
thiamine	0.028401622907098262	0.034203983922754366	0.03764611693749308	0.012799999999999994
CH-223191	0.2371123115283748	0.22356019613624428	0.08488135616593702	0.015228758169934641
irilin-a	-0.027906711954666867	-0.028483697357468214	-0.030208629081387682	0.003407407407407406
VU-0415011	0.02787026618195121	0.03134139410072314	0.06979344274623288	0.00903703703703704
pitavastatin	0.14341389241723235	0.20507214487992026	0.10249584899066956	0.0234959349593496
etidronic-acid	-0.07458781748950798	-0.13295664415145814	-0.1233344036588498	0.003584905660377357
bitopertin	-0.08028438632648036	-0.12083717960172455	-0.14227732228360607	0.009027777777777779
CPCCOEt	0.06361281841590846	-0.027794407834161268	-0.07128269448762226	0.006178861788617884
I-303059	0.15200600150778182	0.21292995588948171	0.14164936224885416	0.0015432098765432096
blonanserin	-0.038171931549226636	-0.13286784867423393	-0.16830091388066568	0.0032121212121212104
strophanthidin	0.2525622483173547	0.41396398414472935	0.31298161895446525	0.18069767441860468
artemether	0.13835613417165152	0.2644053268852047	0.1961553491988708	0.006969696969696967
propofol	-0.0770375457032638	-0.09695608552263044	-0.031998093053304116	0.004968553459119495
medroxyprogesterone	0.035153413278447634	0.1487439284861051	0.14544699644908118	0.00912698412698413
VU-0415556-1	0.045602628006854634	-0.04724384096609214	-0.13911419529094118	0.0070068027210884315
dehydroisoandosterone	0.07906559522447001	0.040414644005226916	-0.06887687291026327	0.022878787878787877
VU-0413247-1	0.1102566080446717	0.19895792578765134	0.10821265816262196	0.028333333333333332
topiroxostat	-0.06759913442648054	-0.17256561632538975	-0.2000756322303428	0.0011764705882352942
GSK-3-inhibitor-IX	-0.05010360625770977	-0.08181149839385875	0.0926547916804284	0.006666666666666665
NAS-181	0.1876860809498109	0.2315261819607911	0.10778353389163003	0.007295597484276729
voreloxin	-0.006087596222029669	-0.12361576140661865	-0.17358234319383425	0.00228395061728395
antazoline	-0.018449712521078857	-0.06784409615557893	-0.061646364985078375	0.004637681159420287
W-9	-0.0001777867570731874	-0.06833328695621803	-0.12599280537361782	0.0077777777777777776
dronedarone	0.022503657594500324	0.05244375856805543	0.07408424091936539	0.07612244897959183
SC-19220	-0.10451291302408387	-0.06312883877291169	-0.009617985841778507	0.0011851851851851852
raltitrexed	-0.08363213718354283	-0.11278985915463025	-0.033114729871165975	0.006477987421383647
HG-6-64-01	0.2443935811724452	0.17544865792646971	0.010871833789792031	0.040600000000000004
tolperisone	0.12437784611442945	0.14610316756003405	0.0654598366694375	0.0023809523809523803
gabexate	-0.059330695518133525	0.032865583596334534	0.10257963921312917	0.00108974358974359
DMAB-anabaseine	-0.022714152433051023	0.05616403104266436	0.07573129270340176	0.0022988505747126423
SA-1472734	0.08890721414887028	0.1965956409358182	0.17855821170836486	0.0020833333333333324
BMS-641988	-0.17238618323490762	-0.2287292564428693	-0.14169687670688946	0.008194444444444443
foliosidine	-0.08355886109609068	-0.09736417179110628	-0.06387323702249674	0.001999999999999999
cholic-acid	0.056881118616753476	-0.11179901310047466	-0.1858272596247922	0.007222222222222223
SA-1462678	0.07893381103977216	0.14324809366926805	0.11771748083370813	0.0025308641975308635
sparfosic-acid	-0.11150995879912344	-0.2088953471795903	-0.18919461866609394	0.009078014184397161
phorbol-myristate-acetate	0.3185414297982204	0.4194895613832737	0.29227255949678643	0.10124999999999997
lonafarnib	0.09016180820760444	0.09584339739279517	0.047790176967291736	0.004326241134751771
nimetazepam	0.04362249307720045	0.054207399758827365	0.06273409761612403	0.0003773584905660377
atenolol	0.015849340506953618	0.08884454608714888	0.09846426834662708	0.003974358974358973
geranyl-geranyl-pyrophosphate	0.07679986488269458	0.06811718056664688	0.000753328634454977	0.003035714285714284
estradiol	-0.10045665478626273	-0.16233607889264812	-0.10016110689039356	0.0012121212121212121
propidium	-0.10675066670866024	-0.044387293663218835	0.04713355670117767	0.01639455782312925
SIB-1553A	0.04685860890385605	0.07671379078443029	0.04370106779728738	0.003266666666666665
NSC-3852	0.2300354966802271	0.4042838445778941	0.3756139741880815	0.003999999999999998
idalopirdine	0.025728758347603044	-0.06821024756642788	-0.1591457429103774	0.008199999999999999
chlordiazepoxide	0.0108109196725545	0.11382191018825152	0.1367941552390038	0.0011764705882352942
PRL-3-inhibitor-I	-0.11618165652849345	-0.2016951361101693	-0.15149786356642894	0.0021818181818181815
Y-39983	-0.2407401100433618	-0.24006040875092116	-0.08575161618292783	0.0037106918238993688
norcyclobenzaprine	0.03859924967983178	-0.06548028267552704	-0.16414060522660956	0.015178571428571434
TBEP	-0.009533343712568771	-0.13084829917220747	-0.1650419758948338	0.008758169934640523
dabigatran-etexilate	-0.01788988777463934	-0.031543960788234814	-0.025902433164816385	0.002708333333333332
SA-1939064	-0.164738936130035	-0.11324781591374145	0.058892352439907536	0.005320512820512818
WHI-P154	0.16652183119222955	0.2275882416979965	0.12978666534508454	0.029302325581395353
JNK-IN-5A	0.09886558478503052	0.19462737998090046	0.17677815250871134	0.007954545454545452
sulfacetamide	0.1216145530690937	-0.003963763264936678	-0.11626086361056337	0.0032456140350877183
clarithromycin	-0.00154409410101251	-0.10213926999193476	-0.18721436532704072	0.000980392156862745
menadione	0.09592290416884283	0.2823609561254706	0.3648309071690008	0.057674418604651174
VU-0402604	0.13543961987065894	0.2190484741821244	0.15079757309399872	0.007530864197530866
LY-344864	0.13447841187551915	0.1001522502090552	0.009661492475160486	0.010283687943262409
CGP-20712	0.07874012853045187	0.14936729586733996	0.07940677165140184	0.010303030303030302
bisphenol-a	0.23851496495605565	0.2448961841213379	0.10728621031080583	0.005777777777777774
SA-424068	0.1373301131353384	0.1616010156316317	0.02597801134231829	0.0016326530612244892
ZD-7155	0.035602815970014266	0.13718481827629714	0.15320669467987558	0.002287581699346404
dihydro-7-desacetyldeoxygedunin	-0.042303272100584086	-0.047251675044010184	0.015353786548188494	0.005123456790123454
scoulerine	-0.02619391998940257	-0.057572186165038064	-0.07901343289692088	0.005999999999999999
ST-4029010	-0.10776640492146752	-0.19736784439151464	-0.15909533522227792	0.00212121212121212
TL-HRAS-61	0.17688871896030064	0.31230217660491844	0.2492367268649484	0.05726495726495727
WAY-100635	0.06311630497542582	0.045641381394432065	0.0030549568687844213	0.0011111111111111111
mozavaptan	0.0033046406252839225	0.05847444241587992	0.09863114451579956	0.0008994708994708995
SD-6-035-A9	-0.19989571820168348	-0.1927289109349766	-0.02807369504373949	0.004513888888888888
SB-334867	-0.0870964737901053	0.00862684457911538	0.05767648864211021	0.0038888888888888888
acivicin	0.1324678382535378	0.15796126992565615	0.046472271615421085	0.02567375886524823
apocynin	0.015156068831395903	0.09193241307396413	0.04361024777553197	0.03405228758169934
oxaprozin	-0.15486159443958672	-0.06753927282262727	0.03571199613637848	0.0022222222222222214
medetomidine	-0.07604523396337359	-0.12754808907203674	-0.12901183837168653	0.0006289308176100629
GP-1a	0.07653412332505495	0.008204016271652095	-0.042661864495010936	0.006099290780141845
ondansetron	-0.004372145250455709	-0.11877720046535582	-0.19179718170161214	0.006304347826086956
metronidazole	0.1260442143754677	0.28949804040769544	0.3152973411622933	0.002916666666666666
raclopride	-0.030022378247801164	0.0293308570330774	0.03831800191214435	0.0011640211640211637
tipifarnib-P2	0.07341206504412749	0.02783360616317359	-0.10533732350763164	0.019012345679012346
metanephrine	-0.10787867533828203	-0.17515962929644946	-0.09486321166537803	0.0006122448979591838
ML-9	-0.02491529788815976	0.013740925753746405	-0.03594902763654058	0.04931818181818181
buflomedil	0.05048259891983109	0.10134974613506503	0.025072409578228087	0.018194444444444447
methoprene-acid	-0.0002649409240258472	0.060787810955430926	0.06970257785048667	0.009056603773584908
flucytosine	-0.0416140866439866	-0.049643245241162384	-0.031625168668411384	0.009722222222222222
FPL-62064	-0.08163133805152474	-0.17258678403032895	-0.1790724115721994	0.0018518518518518517
tyrphostin-1	-0.11102030284736886	-0.0008420718580145375	0.07140675703270087	0.0021153846153846145
fexofenadine	-0.037048581826956285	-0.1517219822951073	-0.21994930340100927	0.00022222222222222223
tyrphostin-AG-494	0.17654082004961585	0.21978698109027495	0.17348026797990776	0.002598870056497174
anisomycin	0.3331776266986555	0.4975683618462427	0.3991424495703473	0.12258503401360543
etoposide	0.1456436067162297	0.23943041404110174	0.2586357909923917	0.007836257309941516
midostaurin	0.06519071546796099	0.1232740599200711	0.11270448539647615	0.005660377358490565
BAY-K-8644-(S)-(-)	-0.03232539762009304	-0.1372432554262642	-0.17072562453049403	0.0014666666666666665
phenformin	0.011801737943948634	0.007050161409013218	-0.06637831172285855	0.019202898550724642
ALW-II-38-3	-0.07523901816817025	-0.1664076302853875	-0.1555167801877615	0.01038461538461539
gelsemine	0.1979436864588833	0.2760630784629485	0.17021478268174292	0.0028571428571428563
rebastinib	0.1541880452230013	0.18544732797300487	0.1242640243616762	0.003402777777777776
HU-211	0.193501752857284	0.2818419415788264	0.3048054279840384	0.04628930817610064
hemado	-0.013870038562740895	0.08365463610015497	0.11979082890297828	0.000980392156862745
dimaprit	-0.07127436051157046	-0.09808911098801397	-0.0543873772313921	0.006397849462365589
maraviroc	-0.17173013586877062	-0.06397315588264896	0.055101351550322336	0.040526315789473695
SA-84905	0.02937092900943637	-0.05687760857417117	-0.13668975589069662	0.0027777777777777766
mepivacaine	-0.05256449198026196	0.056637388004252776	0.1354863212814522	0.0015942028985507244
AG-490	0.1125520995041881	0.2299110074755542	0.20452805176379635	0.0011564625850340137
licochalcone-a	-0.04041985575897008	-0.13532563592958022	-0.14769991251013326	0.0039007092198581547
XBD-173	-0.01379788167412328	0.01195906014186128	0.07079204638817821	0.004920634920634918
gallamine	0.10392933905382533	0.13501586470286872	0.09095231333233952	0.007733333333333332
UNC-0638	-0.0266576535465346	-0.023231224778224743	-0.008396959145713265	0.009444444444444441
L-ergothioneine	-0.09130124067742997	0.01750281357898311	0.11801194390899075	0.0005882352941176471
alprazolam	0.12020992572647525	0.19237106850245975	0.13013525185977215	0.0069629629629629625
monensin	0.06663919322775894	0.06813801366125394	0.06537849538442041	0.006666666666666666
brazilin	0.14090296849776626	0.2569877023949333	0.273248086396316	0.02547169811320756
SA-424577	-0.03425743488696327	0.04712771804825649	0.1144068710491663	0.00041666666666666664
dihydrorobustic-acid	-0.1436212355250336	-0.114087496649043	-0.056578335635573414	0.0009356725146198831
fluprostenol	-0.026152944228316717	-0.02306208954511556	-0.03248139509035518	0.0014666666666666667
elacridar	-0.022835658102006603	-0.04369756359696441	-0.08208049625567611	0.010952380952380951
TUL-XIX029	-0.020855310940874727	0.007216740795413445	0.03744688536525227	0.0014545454545454542
5-methylhydantoin	-0.04550086556831439	-0.1831669345788431	-0.16405750056641355	0.0030434782608695643
farnesylpyrophosphate	0.02934227305208105	-0.03456810133790516	-0.07972578943539832	0.01871794871794872
palovarotene	0.1255151741632653	0.003425043211322969	-0.12950558169519452	0.010599999999999998
KUC111109N	0.024708112475898082	0.01229531302253412	0.0009800951874220634	0.005031446540880502
1,2-dichlorobenzene	-0.09643221693413613	-0.1763115923183825	-0.1408499122033965	0.0025925925925925912
regorafenib	0.11495390562704637	-0.032763833400880765	-0.15821578062108238	0.018142076502732234
vinorelbine	0.032176016360699236	0.11031010275847512	0.08510589541328242	0.038231292517006805
scopolamine	-0.1326061259927367	-0.0714570658321216	-0.02317882933213764	0.02598639455782313
trientine	-0.1340738222206086	-0.20406189838519412	-0.17170701706981165	0.00196969696969697
COT-10b	0.14123562439574827	0.2407584777405687	0.2628700382751737	0.019212121212121215
florfenicol	-0.09628213792168464	-0.09278648180938404	-0.056209512032337816	0.009738562091503268
imidazolidinyl-urea	-0.09741578019916967	-0.14148660526154475	-0.10544082722479876	0.0064705882352941195
tranexamic-acid	0.06159466182200338	0.08769649414829926	0.02296808056152141	0.008472222222222223
DM-163	-0.1985964358570336	-0.22019637520972601	-0.12344540768076302	0.0014285714285714284
narlaprevir	-0.07342378130648475	-0.1565496658019644	-0.1490051716982005	0.008245614035087721
ST-209453	0.06211916892401503	0.15043098353526033	0.12978787012366372	0.005106382978723402
cotinine	0.20990954194589695	0.26838785440204843	0.15913577610576796	0.002976190476190475
tocainide	-0.060915862993805775	0.020792298324498783	0.027346206572802248	0.005277777777777777
MK-8245	0.16433454513801893	0.03796497069290867	-0.07768896012400704	0.005617283950617281
fomocaine	-0.017154248843158196	0.06502480521747962	0.035881833831980466	0.03319148936170213
SB-206553	-0.13021746358905098	-0.07116372261934907	0.00017361795871936644	0.013533333333333331
acefylline	-0.06527129274378975	-0.09672666008616096	-0.05922644313825855	0.007533333333333333
VU-0400195-3	-0.01627459424214566	-0.1256291776997276	-0.16273829883930627	0.005228758169934638
eriochrome-black-t	0.026011445757703668	0.0744837074995133	0.07623223259072168	0.015733333333333335
hydralazine	0.03073386872867752	0.05834164756353271	-0.0004994118869485332	0.003050847457627117
benzethonium	0.4098085047481317	0.3986715131316506	0.1584496448685828	0.1126923076923077
cirazoline	0.10484273593094064	0.15826926794084353	0.10197046310304612	0.0027692307692307678
WZ-4002	0.029798440727797474	0.12994612297251878	0.10391879523369674	0.006241134751773047
idebenone	-0.029248142940598663	-0.0899829460718497	-0.11162038846558263	0.0017543859649122803
chloroform	-0.013801104439370908	0.044064110955815625	0.09307911044056763	0.0015555555555555557
kinetin	0.11448975960591178	0.08329254893344112	0.03104662874515465	0.002499999999999999
I-BET-151	0.038076165360624775	0.0301271966090668	0.0084516592499086	0.02986394557823129
SA-1459291	0.011818953197316514	-0.056620225961352036	-0.10140734786855107	0.004842767295597482
mevalonic-acid	-0.1101583584216466	-0.1633901630382394	-0.11211758982451504	0.006808510638297871
cercosporin	0.19818929023333254	0.3448957116416428	0.3522593330247316	0.026453900709219866
metrifonate	-0.0011659425515303285	-0.008152666944964145	-0.03510559406908675	0.001933333333333333
TCS-359	-0.1284052777750415	-0.10857139054321918	-0.026356973816542343	0.015850340136054422
tinidazole	-0.042664562836695175	0.03845392854294805	0.09208551878564172	0.00046666666666666666
LY-364947	-0.01398325925127247	-0.07888258095932843	-0.059449656135067586	0.006597222222222222
SD-6-035-A6	0.01473276131588414	0.12119671876988175	0.1208223993539365	0.0016025641025641025
iriflophenone	-0.09286499136525676	-0.021279753427781618	0.058081401502790925	0.0019259259259259253
tunicamycin	0.3424103215105574	0.35288079514248577	0.2515481173461578	0.010000000000000004
DUP-697	0.036841594449736836	0.11216476523221673	0.11264533502368175	0.0017777777777777774
AG-370	0.04214738831566922	0.1448914317895804	0.13817310184516207	0.00965986394557823
IAA-94	-0.0531880287593132	-0.13544230143378322	-0.1251683861177036	0.0002469135802469136
SA-1458610	-0.050483813866123314	-0.1573878510980112	-0.1455125136615864	0.01297101449275362
olopatadine	0.09974462684647864	0.1872542986555027	0.11715557020338885	0.006666666666666667
KU-C104133	0.06027251406012195	0.1435326462015624	0.13416026114125493	0.0021527777777777773
amoxicillin	0.04791865241274832	0.13696078758993746	0.16052067691322966	0.00022222222222222223
PX-12	-0.004237677433690394	0.13358724316900242	0.2736355581163051	0.020992907801418437
KU-C104131	-0.0784751211587368	-0.11033714677614752	-0.07723566612511283	0.007051282051282054
DM-55-3	-0.08868762767936507	-0.07762043683820383	-0.03690275873523796	0.01815602836879433
canertinib	0.020683548931252824	0.1041654366373881	0.113180527107838	0.01404255319148936
KM-00799	0.18435780917179875	0.323309308668197	0.2170153605584659	0.04633333333333334
bisacodyl	0.2880137349770593	0.444487205737697	0.29865454314181034	0.055297619047619054
berbamine	0.16706208433862366	0.2573619163172524	0.1393844242311517	0.15654088050314466
daunorubicin	0.08149435429154545	0.03570097201907981	-0.0093603756840401	0.0037634408602150522
SA-1457305	-0.0009594811051549275	0.04106156320309795	0.07584126769302625	0.004848484848484845
cinobufagin	0.19004603814360224	0.36108626347927103	0.3292224580715901	0.15787878787878784
dipyridamole	0.05438339938788287	0.04049588835658298	0.02330221700588013	0.010694444444444444
venlafaxine	-0.07115631615681077	-0.16865067005000822	-0.16056672838847524	0.010476190476190476
SA-1460224	0.10935398279142587	0.01602648309257997	-0.07277917331341585	0.01298611111111111
4-carboxy-3-hydroxyphenylglycine-(RS)	-0.11171894229283126	-0.15405353362568372	-0.08972727439921535	0.00318181818181818
ARG-CSC-22	0.02168739698408892	0.0523811201452146	0.054786747273472415	0.004213836477987419
quetiapine	-0.005753635315848017	0.08712383313823761	0.13697652819529704	0.00130718954248366
suberoyl-bis-hydroxamic-acid	0.031569834357722884	-0.061587744496831014	-0.10561720900627107	0.0017037037037037034
cantharidin	0.08896538210797249	0.1369623182947508	0.033054625616789395	0.008723404255319147
rilmenidine	-0.07693215992978411	-0.13530889890772582	-0.08842461788517393	0.00292517006802721
SB-705498	-0.0950854786439528	-0.0749364451850432	-0.06368974936697235	0.021773049645390077
VX-661	-0.11585354094356187	-0.15764032141280115	-0.16104052517947354	0.0017777777777777772
BG-1008	0.01416354765048216	-0.05089849210958538	-0.027733315027982014	0.0006000000000000001
cycloserine	-0.08002358619223351	-0.10370872065371063	-0.011976146950588858	0.01370370370370371
SA-1459172	0.1395174698054791	0.21338811289855825	0.1521231644553392	0.002291666666666666
KU-C103658	-0.029033516904455055	-0.09464729039789356	-0.08280806190011092	0.0011333333333333334
CAY-10585	0.1012437596330782	0.1161228811411825	0.07867852330491894	0.001347517730496454
PNU-22394	-0.0808556276056218	-0.1567136418516143	-0.14188475775806927	0.005555555555555555
ganaxolone	-0.07114365162837542	-0.06919455340648918	-0.0717551726495121	0.0017592592592592595
formoterol	-0.07865612541407542	-0.10805355888752556	-0.09217661263815093	0.0018699186991869917
ethisterone	-0.09157701178998158	-0.13067432963426234	-0.12026390919255266	0.004999999999999998
caffeine	-0.05596958060066349	-0.17523058895818028	-0.18381501780995105	0.00458333333333333
triptorelin	-0.06256221260660508	-0.14048031655512838	-0.1424185555220482	0.0062962962962962955
adrenosterone	-0.023942486661495725	-0.03196352487476515	0.002502494210446457	0.0034027777777777767
ST-019365	0.09315187488588972	0.12490735404486815	0.08829002020717723	0.006180555555555554
tipifarnib	-0.09709160672368236	-0.20882642336343926	-0.19310290502940625	0.002083333333333333
SA-1922796	-0.06296419711097083	0.051278534418587804	0.15146736657094373	0.0019148936170212758
tropanyl-3,5-dimethylbenzoate	-0.12081996629967505	-0.09218432862903053	-0.04281706250892461	0.004967320261437907
brivudine	-0.0909173637787854	-0.15102656674830225	-0.17093675379697387	0.002679738562091502
linsidomine	-0.055529522180793066	0.01756082593462823	0.07115451249972438	0.0037878787878787876
UK-356618	0.0569287406117486	0.015831966516457862	-0.026703720724331675	0.007482993197278912
PRX-08066	0.0110718695844273	0.08386076846484848	0.1040478400125774	0.011458333333333329
calcitriol	0.0022435304129756195	0.01667291704791624	-0.03987923268583293	0.028048780487804875
dexniguldipine	0.16395212935604273	0.18730395244993367	0.11151716374150944	0.007407407407407407
exalamide	-0.04751733320497056	-0.08532207310563772	-0.12598915282609882	0.004397163120567374
STK-397047	0.13526671241449326	0.26771149075065137	0.2757482394854922	0.01947368421052631
epoxycholesterol	0.06886669971944072	0.022220419320653585	-0.040581730250532584	0.027803030303030305
SB-222200	-0.032040066010530034	0.010841191725757269	0.04679638178361628	0.0002564102564102564
oxamflatin	-0.03241475701319118	-0.08177332112689722	-0.005620902134841592	0.0018954248366013068
parthenolide	0.1251268607564642	0.2596855859926677	0.2798580279263853	0.00943396226415094
prothionamide	0.12962719718542678	0.1174733123362272	0.08102701693764842	0.02808333333333333
isoxsuprine	-0.11015882441004764	-0.10345991176356026	-0.015922395349768217	0.012708333333333328
icosapent	0.06440757139175182	0.07477685145641982	0.034828059807113884	0.004489795918367346
meisoindigo	0.012900696777470464	0.01819227508146682	0.039371947567381486	0.02115646258503401
SA-1472542	-0.05451967168669848	-0.025955305124552703	0.04370458673437363	0.0022666666666666664
GW-9508	0.0989363698689526	0.12903672947247885	0.10784551469182993	0.0010256410256410256
YL-58	0.035759492191583885	0.06988255061816248	0.07175189501694848	0.0033939393939393914
milacemide	-0.1154256409858282	-0.09564151201210233	-0.06426944398015626	0.003939393939393938
etacrynic-acid	0.0443773064573415	0.01487229046290768	-0.053866399772995836	0.04475177304964539
O-1918	0.0430376910803959	0.08376808560596065	0.0346549746332934	0.010915032679738559
bretazenil	-0.06952968251517794	-0.133950588534048	-0.1536200055692831	0.0037606837606837607
meprylcaine	0.07891326691413797	0.10248671583761533	0.052666059934366564	0.0008695652173913044
iobenguane	-0.062065177996490785	0.0031925422932625107	0.04795543655661392	0.0011111111111111111
procainamide	-0.008429004081209475	-0.0919854727920774	-0.14820822931180488	0.00029239766081871346
amperozide	0.10790463109627196	0.13557079574285066	0.07945883585772663	0.03225000000000001
SA-1921783	-0.030763695631374814	-0.06623644735075651	-0.11434032147326767	0.007777777777777777
PA-824	0.01871870284751063	-0.01105959617639578	-0.009715477821965694	0.0030612244897959165
propoxycaine	-0.029973415230307707	-0.09646874090389122	-0.11432756029043227	0.004102564102564101
ASN-05257430	-0.18124017628953226	-0.2441521412137769	-0.17756244747559927	0.010068027210884354
procaterol	-0.15022136051075288	-0.08078182653631864	0.10217158571374324	0.00024390243902439024
JL-7-128	-0.08155034573052332	-0.12384735125884247	-0.12506475126663175	0.007833333333333333
fexaramine	-0.06848411188852646	-0.10663549474041537	-0.09451010212099943	0.0013450292397660817
rondual-kinase-inhibitor	-0.10873822958307036	-0.17054155755411374	-0.1180784172182894	0.00065359477124183
laropiprant	0.024077300930582857	-0.10236604765367167	-0.10751050837571102	0.005133333333333331
dipropyl-5ct	0.05664144513288288	0.09807494029451187	0.09877023168571647	0.003405797101449274
dihydroergocristine	0.09113333013981377	0.1736831741290672	0.1352213010378384	0.014782608695652176
YL-57	-0.022691902851607833	-0.07645243672751656	-0.07844639792892195	0.0015277777777777774
dichloroacetic-acid	0.001971831985681662	0.09522171220195844	0.13428506633082482	0.0004964539007092199
KU-C104493	0.11464436000864665	0.0496004007478066	-0.02336739244007303	0.13589285714285712
SA-1939945	-0.005974933415042029	-0.10465183461200037	-0.14377659452840694	0.005686274509803921
monobenzone	-0.03119406418180377	0.030540744511350162	0.08501769922068338	0.01574468085106383
ponatinib	0.0895245869193683	0.1829958029850802	0.1508595826009957	0.002083333333333333
isocarboxazid	0.01864484828147492	0.12947189873778334	0.13085730785713026	0.00597222222222222
fluocinonide	-0.1948027011728168	-0.20112816903922234	-0.0960322233019922	0.006938775510204081
balicatib	-0.14293838502718606	-0.11277498296456	-0.024153708742185646	0.007189542483660128
fluphenazine	0.023014873379755742	-0.01985569116461501	-0.11656623654187573	0.03763636363636364
fenoprofen	-0.08418110313930162	-0.02626306023070711	0.07450294075126726	0.01958333333333333
CPI-613	-0.018148014514297355	-0.049676526115683316	-0.08682924065542097	0.0050694444444444415
narciclasine	0.2888976068088541	0.4739301428263298	0.40581642016372377	0.10888888888888892
aminoindazole	0.05776568588204081	0.15457947261451713	0.15727496044796618	0.006736111111111109
selinexor	0.1864546640369164	0.3282028545665269	0.2564386898219678	0.05013888888888888
SA-423167	-0.06274187563016131	-0.16400573584392264	-0.16268445275360344	0.008263888888888887
BG-FA-0953	0.03803744620492126	0.17192846481575302	0.2721973135572085	0.007878787878787877
JQ1-(-)	-0.1124765792114342	-0.13234719396840702	-0.0732923598063856	0.011904761904761906
tyrphostin-AG-82	-0.03978432836359861	-0.11304684402309227	-0.10109280967314348	0.0041860465116279055
STK-661558	0.15713845143820002	0.13639830500551933	0.018247823228018368	0.020070921985815598
KUC104542N	0.07390905162354991	0.12896521491150176	0.07523871094131428	0.004518518518518516
KU-C103655	-0.032405525528163226	-0.06914583566989975	-0.06290201284577986	0.004255319148936167
diethylcarbamazine	-0.13086874553969008	-0.15942274019733899	-0.11835874821293388	0.0027210884353741486
WH-4-025	-0.03109568192500532	0.058221884009940834	0.040191123664590316	0.027987421383647796
nateglinide	0.09605909892791403	0.16299740832706888	0.10979542646369404	0.016266666666666662
sobetirome	-0.018651762119936226	-0.09337903968180784	-0.12819514600539536	0.000873015873015873
thiazolopyrimidine	0.012728940889407332	0.08170684549824632	0.10285766246731112	0.0010869565217391304
ampiroxicam	0.13675789090692472	0.24338543158675255	0.17070555357860992	0.003249999999999998
ST-013960	-0.0007920114418525153	-0.08403107936860821	-0.13623938098588848	0.006453900709219858
fdcyd	-0.016523908954353985	0.14719718418568173	0.27518331880972186	0.013266666666666664
SA-1456039	0.026269521955261083	-0.055348570629609385	-0.12345733502357745	0.007681159420289854
butirosin	-0.06381309182094436	0.01422286937873465	0.09217411887903863	0.0012765957446808512
digoxin	0.160234921010499	0.3241774465071479	0.32246241372248124	0.02846666666666667
NS-1619	-0.03996049625614282	-0.10023733063259936	-0.1080547802314235	0.0006802721088435374
bithionol	0.4223169667110385	0.4277395161515119	0.21201221887756969	0.019795918367346944
acetylsalicylsalicylic-acid	-0.07485753936837324	-0.03453434959048255	0.026100412468436474	0.01519230769230769
KW-2478	0.0966760549615266	0.14715721783648816	0.02117824423837936	0.031972789115646265
tetramisole	0.09821864532168376	0.20740821943201693	0.15611996022228852	0.0009302325581395349
dalcetrapib	-0.25942529226403005	-0.159464537189091	0.0644076530290329	0.006346153846153847
KIN001-269	0.00031565896276996804	-0.004010809118367944	-0.01605168164245555	0.007421383647798743
DL-TBOA	-0.22888706825714336	-0.2637617658419291	-0.1282004921318589	0.009102564102564104
SA-432137	-0.14397781311434088	-0.15637063460693218	-0.04916730458103182	0.008550724637681157
pyrvinium	0.26829913795231264	0.4169308008472274	0.31659314282107376	0.02383647798742139
famotidine	-0.12306152333836355	-0.005028731489702615	0.06420156712474129	0.007733333333333334
BX-795	0.21931391732104052	0.2971459430623412	0.19267242998676207	0.05270440251572327
chloroquine	-0.15610144516875293	-0.22606350112257295	-0.18648549950537546	0.0027272727272727266
isotretinoin	0.061883637973957274	0.1881820973108824	0.1758508152519561	0.009066666666666667
17-beta-estradiol	-0.00904034582573441	-0.07762560475927266	-0.09174491274309812	0.005782312925170066
KU-C104223	0.10761445750812557	0.1841192170799824	0.12050519678058567	0.002307692307692307
nandrolone	-0.13797663047273515	-0.15538984796555091	-0.06536722446106406	0.0022222222222222214
hexetidine	0.09661413933608852	0.12855312346931685	0.06919292107273231	0.023600000000000003
timolol	-0.06508959608957729	-0.08421946414848022	-0.04546012872482175	0.0017307692307692302
cefmetazole	-0.10138627461381343	-0.18177072305364103	-0.13682420666872264	0.006666666666666666
z-guggulsterone	0.05608541957231462	0.020832402138439468	-0.08158585773703653	0.005399999999999997
JAK3-inhibitor-I	0.07552678429200735	0.13428645500658368	0.04052443324506345	0.0262962962962963
avrainvillamide-analog-1	0.03305176685476486	0.14502546419089873	0.12756687267240382	0.0017857142857142848
SA-86418	0.1108050676202058	0.05076153421358611	-0.05596266798735973	0.005378787878787876
penitrem-a	0.1905415737043122	0.24985660538087434	0.21192553847710507	0.0017333333333333328
STK-111867	-0.06578383516326433	-0.02344188489892652	0.009862130610696171	0.01170068027210884
PIT	-0.06141535674395195	-0.09079348204839996	-0.03663742058913513	0.003049645390070921
ibuprofen	-0.04290582553651951	-0.10565045631894042	-0.14217194840406774	0.0006666666666666668
RS-16566	-0.04786242123887916	-0.11114383075748074	-0.12288400681409588	0.002463768115942028
MK-801	0.21266758607723404	0.2603301670515737	0.15058926532547104	0.028012820512820506
finasteride	-0.11429362085165574	-0.005191736792677896	0.0609719989478812	0.01628205128205128
DL-PDMP	0.2638601308394927	0.20104908055785484	0.029576146069265768	0.045660377358490586
bucladesine	-0.06309441984473366	-0.004127166957561581	0.035823213366429116	0.0021768707482993192
GTP-14564	0.019318549612691624	0.04696450717601272	0.04348559988037442	0.009572649572649571
L-168049	0.2082251384914225	0.2456984066199487	0.16580605069030194	0.022692307692307696
LY-2334737	-0.05820850395641365	-0.09008267927472946	-0.114330912131636	0.010816326530612241
taurocholic-acid	-0.07609762773959013	-0.1517226968606514	-0.12312490213403685	0.009012345679012348
chlormadinone-acetate	0.13040336737608962	0.19292223961477092	0.09253477424744663	0.02085106382978724
BADGE	0.017016315962524203	0.12801603183753804	0.12631521756790326	0.0017730496453900704
SA-244587	0.03893268603295613	0.1490379622665161	0.13905865044651336	0.0014035087719298247
oxetane	0.1689472952736161	0.2911172206944936	0.2381454230365808	0.00024390243902439024
doxercalciferol	-0.005458074302535585	-0.027522864904841383	-0.08116999977340213	0.0034057971014492742
propafenone	-0.12008320515218085	-0.04069281136803514	0.0839394331355795	0.004057971014492752
l-buthionine-sulfoximine	-0.06324346529041204	-0.03566342237757558	0.05561253875265513	0.001437908496732026
sasapyrine	0.12437026643872967	0.10382324704809028	0.0588274535920419	0.003787878787878786
NSC-693868	-0.125306895782438	-0.07426731800092921	0.0736367649999331	0.0016129032258064512
depomedrol	-0.14007530239438706	-0.1428531355457466	-0.08553489308485762	0.029871794871794873
aprepitant	-0.017061634036498984	-0.09211784164671934	-0.07154714446704989	0.10206060606060606
indole-3-carbinol	-0.15376178024466933	-0.09850191589700166	-0.038441328021492166	0.010059523809523808
ZK-756326	0.1072225756860106	0.11793837371366335	0.06667590798982187	0.0019444444444444433
SA-424764	-0.032643614313127726	-0.051472931633034034	-0.05841004376965313	0.0064625850340136026
CS-110266	0.11667750500375453	0.2367807463342199	0.19189559147960955	0.0008148148148148149
SA-89735	-0.02653550530575193	0.06515135273133499	0.14593581223168844	0.0004320987654320988
JAS07-001	-0.07299678958925263	-0.17094370465487688	-0.1723534583347185	0.001533333333333333
nafcilline	0.001078876528047816	-0.029264913613792506	-0.04000851512420547	0.012748538011695907
CFM-1571	0.06627983261389579	0.12291128014519916	0.06331308830236798	0.012536231884057971
SA-1456102	-0.06537652232159892	-0.13862301567211588	-0.1426476170491501	0.0024806201550387594
tetrindole	0.06266357285350206	0.034259868121108636	-0.061722940122086636	0.07649122807017543
AT7867	0.03613350896820379	0.16330773422630224	0.17727534509515358	0.007486338797814207
CTB	-0.0779979803763597	-0.10675908735517928	-0.06987559057714128	0.0043999999999999985
cromoglicic-acid	-0.07602727833276103	-0.1906203045250536	-0.19886919212757573	0.002318840579710144
hydroquinine	0.11636440872430535	0.14419936654921853	0.10540174494367292	0.03373983739837399
acetazolamide	0.1792531789878553	0.029840829060757263	-0.08619846993572672	0.0012578616352201257
diltiazem	-0.14241463044089464	-0.2433578481219737	-0.2100532646739139	6.41025641025641e-05
ON-01910	-0.1291200218033627	-0.011090481358835093	0.07505108750137347	0.024294871794871806
naphazoline	-0.1760373769174043	-0.1854133767267573	-0.09404024020171872	0.001090909090909091
oxindole-I	0.20185923081459387	0.2854860879007433	0.21341821701827274	0.003913043478260869
deferiprone	-0.1800689517920024	-0.20560668582733024	-0.07769921439771492	0.011418439716312054
dequalinium	0.2640034212002317	0.2675845897734581	0.11546858361960324	0.02180327868852459
pimozide	0.13816120171327992	0.2225606922272276	0.13187922319720752	0.11968992248062015
alpha-tocopherol	-0.06824342489427188	-0.049451052659890825	-0.02115650227534869	0.002814814814814814
megestrol-acetate	0.0991883115146883	0.14029231861940195	0.1368471529917644	0.011794871794871794
GW-1929	0.058775364798086475	0.15635385843151808	0.1656986595391378	0.0029012345679012325
ciglitazone	-0.04422019122757433	-0.03644706448032655	-0.02047531823432568	0.007962962962962963
MDL-29951	0.1110761138486059	0.17095900309297968	0.1177382917965924	0.000984848484848485
valrubicin	0.11154631213804574	0.16209501890180314	0.18167043357959733	0.020476190476190478
aniracetam	-0.052320599486694735	-0.054176084236038535	-0.04629497426850186	0.010222222222222221
tipranavir	-0.0543744569415828	0.03380639387776794	0.04457265359392541	0.05954248366013074
Ro-15-4513	-0.0012242828901612196	-0.07075910246116326	-0.1140370067286152	0.014130434782608694
camicinal	0.11926721519838067	0.08474192642329788	0.0244281450245211	0.0031547619047619033
decafluorobutane	-0.08934228445756208	-0.13882186898021998	-0.10262948790350106	0.010992907801418443
zeranol	0.0722091501263046	0.03753335214097564	-0.03626889509360443	0.004074074074074073
ganetespib	0.12841119493304531	0.1758144782150542	0.05226553583021127	0.03775757575757576
ML-3163	0.04942213380819894	0.08445458954098116	0.04677577004171797	0.0015999999999999999
cyclizine	-0.06920994186793572	-0.02186729467407202	0.0066700876241059855	0.0222
dolastatin-10	0.07566204642898394	0.15793101489752326	0.1713958921404797	0.014791666666666673
DMBI	0.12743579924007786	0.17164424731235894	0.1281332664812408	0.0020915032679738555
fiacitabine	-0.08747945132538056	-0.1816358251755305	-0.1815350991345034	0.003594771241830064
luzindole	-0.07311815379962365	-0.10134471363822374	-0.057762378175547725	0.006352201257861635
RAN-14A	-0.16366955537790284	-0.2018716265269449	-0.1180646815565439	0.0007092198581560283
cobalt(II)-chloride	0.2446441801214101	0.1787642469344645	0.017487191103036516	0.006133333333333332
epirubicin	0.08680184037607001	0.06792954380288801	0.04026531207384328	0.00611111111111111
voglibose	-0.0743545615618299	-0.1710759383468964	-0.19618530472416865	0.0026543209876543207
ICI-63197	-0.0846716825046522	-0.021446817167259345	0.061999514398070624	0.0005357142857142857
aminobenztropine	0.03636550434342194	0.060865797870676426	0.08501669505905861	0.015555555555555555
3-amino-benzamide	-0.1931250936077952	-0.2567137628666342	-0.1883421766406277	0.00510204081632653
tryptophan	-0.15128236922029187	-0.2020417151187113	-0.13061984388889594	0.0010256410256410256
SA-418267	0.04211272761390725	-0.06338262244982368	-0.14427690787156855	0.004609929078014182
SA-1459256	0.015916810165110262	0.13205324585493813	0.1649077339823009	0.0010638297872340426
TP7	-0.15588384267726055	-0.06815279698152232	0.031246712870899567	0.010564971751412428
dibenzepin	0.0552642321186333	0.04160191659672199	0.017756124069138117	0.002999999999999997
rifampicin	0.05350564344674786	0.027787489112403103	0.033295405586043665	0.006845238095238096
SA-424828	-0.0013622856716714136	0.10624810223568326	0.19506513138935935	0.00018867924528301886
baicalin	-0.05638931296889076	-0.1271849146397476	-0.12258085253799735	0.003910256410256409
LY-255283	0.05082201022824066	0.1055405569684154	0.08849661407876612	0.004999999999999999
exherin	-0.11236948273260366	-0.16545564444440408	-0.14678545094947548	0.002083333333333333
L-694247	-0.01415511109607734	-0.0181619926196816	-0.0391624876377757	0.016133333333333336
nitazoxanide	0.3087241395005605	0.3030497982057346	0.13415108290154784	0.01858974358974359
PF-04217903	-0.13312044507692186	-0.19542904728377924	-0.14478197468361298	0.0011111111111111111
vernakalant	-0.1654405575943141	-0.18905404699739145	-0.11903107641634615	0.0016296296296296297
pilaralisib	0.1462351257547173	0.0855264322936878	-0.040174917910271786	0.00803921568627451
mefloquine	0.05862836923745966	0.03549829631201292	0.024253805890367058	0.004640522875816991
nefopam	0.037005091343480165	-0.05403467662954525	-0.14821585764607545	0.0015873015873015873
BG-1015	0.013126720702594274	0.016591276591594886	0.0067748980935111005	0.006987179487179487
OMDM-2	0.007075541982491759	-0.08242375976761306	-0.10865038083438892	0.004275362318840578
molsidomine	-0.05213375215990968	0.06802889126036346	0.12260757922879847	0.00124031007751938
methysergide	-0.06745979018646356	-0.11226684473613982	-0.09864700123662498	0.005151515151515149
nevirapine	-0.17653033692382372	-0.13808430536765134	-0.03145626577494956	0.030625
adoprazine	-0.1847383588550092	-0.1894879832307725	-0.10732062297619607	0.0032666666666666642
NU-7026	0.04050152405004656	0.1424982573603426	0.1362895684722748	0.0005228758169934641
pidotimod	-0.07499813735943531	-0.11474977215205955	-0.14524344717225374	0.003083333333333333
sparfloxacin	-0.06859353719318054	0.03646549047687072	0.15128532226038796	0.001768707482993197
SA-83851	0.19869594814311672	0.10465696350159193	-0.06256073669311253	0.005757575757575756
cetirizine	-0.003128545772876827	0.10349939902665853	0.1072004049270013	0.0
GSK-1904529A	0.06987582007376926	0.006563432050531393	-0.07365964492760639	0.015102040816326533
QX-222	0.06938392342222091	0.15912719735676895	0.13520429771940282	0.003333333333333332
tosyllysyl-chloromethyl-ketone	-0.02720213201602785	0.06889031441207494	0.0760789842845628	0.0013207547169811322
terconazole	0.03548548257064847	0.14543386274607362	0.13019637047940105	0.005555555555555554
quinpirol-(-)	-0.042812513552333765	-0.023341895654439004	-0.08889291380158577	0.004855072463768116
KU-C104248	-0.049002469160805584	0.025728458346754798	0.06930995420220258	0.0006111111111111111
cyclopiazonic-acid	0.2028012580302309	0.238845836361751	0.20248952437663412	0.0121264367816092
CI-966	-0.010303547563473531	-0.12538597076834734	-0.17563143579849833	0.0008496732026143792
I-OMe-AG-538	-0.11641217238716912	-0.10281223453882186	-0.05596303957121045	0.007466666666666665
tioconazole	0.1633642002542465	0.26749981244555465	0.2687310141156125	0.014927536231884062
oxprenolol	0.07099799546829548	0.019679365925284163	-0.0053960116565204145	0.05038461538461539
T-0070907	0.017902061671475542	-0.09690200231825934	-0.12124827316441204	0.009807692307692307
telenzepine	0.1284533723857662	0.218433408942609	0.13841489244743627	0.02235294117647059
CL-82198	-0.06918556500121924	0.016204234271417126	0.0947805918814712	0.007083333333333333
RTI-55	-0.041687306852594586	-0.007440192445098534	0.03976014035816319	0.0007638888888888889
linsitinib	0.22921324383115516	0.24924040292665456	0.0748722241167047	0.043821138211382116
picrotoxin	0.07293482684002026	0.10111081173778118	0.06171568392975761	0.0022916666666666654
benzohydroxamic-acid	0.031579888939520434	0.05449264751533053	0.056894251199149336	0.003081761006289307
galeterone	0.0100659488171367	0.038865935835500236	-0.06547658028379341	0.04620000000000001
bms-906024	-0.008543403789010714	0.03232228290788845	0.03861223779247487	0.0013178294573643412
bosutinib	0.13212355615510585	0.20837997419304014	0.16432983148597366	0.012721088435374147
avanafil	-0.030744376113980305	-0.08750128494657873	-0.1345345467445626	0.004964539007092194
ORG-9768	-0.06255997365084517	-0.11058599077369907	-0.12693796716202466	0.00042424242424242425
securinine	0.029586000436941394	0.1061810027312478	0.09111411122376617	0.002857142857142856
taurodeoxycholic-acid	-0.025470275144868982	0.03208391910587352	0.041739978826445666	0.0012578616352201257
SB-271046	-0.22583408876719274	-0.3035380144751457	-0.20897534132634096	0.003333333333333333
flunarizine	0.0037262962093851507	-0.01794587653328229	-0.037329240760076106	0.006089743589743587
A-769662	-0.16018186640242107	-0.1541690773847625	-0.028499285152229683	0.003266666666666665
AKT-inhibitor-IV	0.31207234113804905	0.4548019571520942	0.3475644904848917	0.029432624113475178
haloperidol	0.03165465507716232	0.031919379994899036	-0.011470356329618679	0.004444444444444443
rottlerin	0.39709415540502746	0.4111496196836544	0.2362920758200268	0.027727272727272725
dacinostat	0.039201867139249384	0.06758707243004297	0.07777155175920762	0.003836477987421382
FTase-inhibitor-B581	0.06889892098875318	0.10849097978771667	0.02940874534703413	0.005287356321839081
pilocarpine	-0.02394439993637681	0.04105909195947048	0.10781727928967172	0.0032499999999999994
VU-0365117-1	0.11776398825746695	0.16618684521111976	0.1037237910076491	0.04687943262411347
indometacin	-0.02685481948439988	-0.11603505100412795	-0.11504702097358742	0.0023717948717948707
AZD-7687	-0.01579782445064648	-0.10766757523076814	-0.16194991540364018	0.0028985507246376803
diprotin-a	-0.0517585591371084	-0.0598649433290038	-0.016032291090494866	0.006099290780141842
mocimycin	-0.14147656767577527	-0.19825415072041355	-0.09627578064543063	0.0003787878787878788
QS-11	0.006290739190580439	-0.0234076780296393	0.06033915882738947	0.045740740740740735
SA-441487	-0.07627682252494168	-0.032064623708461096	0.043692211209742086	0.012543859649122809
nizofenone	-0.005125365420805532	0.020060996665425573	0.06853770893954357	0.004025157232704401
SA-85377	-0.08867872220658236	-0.1795829410129796	-0.15057899155346474	0.00016666666666666666
methyl-fasudil	-0.2032701777684645	-0.11620892727114344	0.09225830006156496	0.010942028985507248
dihydrodeoxygedunin	0.1484919183590841	0.17388987928679414	0.08839036795558164	0.0021568627450980382
levothyroxine	-0.1623466897716939	-0.17347727769727128	-0.11496839209720558	0.004814814814814814
AEE-788	0.13420714535820505	0.30225155604579096	0.3214824253396918	0.005466666666666665
digoxigenin	0.2559457569083436	0.3980895682457817	0.31145150620927325	0.04475
perospirone	-0.14140009955295169	-0.12762368704408086	-0.07377277299089742	0.02244444444444445
BG-1007	0.016884116087361168	-0.010381412695450074	0.029398605499386717	0.009567901234567903
timonacic	-0.01493378683551247	-0.041414047614857584	-0.058877290143938235	0.027619047619047623
olmesartan	0.007254663762586874	0.032336651078060163	0.016280145576360927	0.025227272727272723
drospirenone	0.012384677382376095	-0.0818875854278717	-0.10700781074644147	0.012312925170068028
inosine	-0.024571337738374215	-0.06800643147051498	-0.09470776861470932	0.0007638888888888889
OCO-1112	-0.12995455402843736	-0.15295288002694438	-0.06308952526052618	0.017866666666666673
tiratricol	-0.10672681111621746	-0.1431409740296355	-0.04518359806712418	0.0035374149659863937
moroxydine	-0.02554159697264486	0.10857018557280017	0.15461003609894408	0.0043888888888888875
UCL-2077	0.010457672873950724	-0.04660343137452155	-0.07291933733702949	0.006666666666666667
thiotepa	-0.1059114750181433	-0.17383133489618638	-0.10963740503339096	0.007777777777777776
apomorphine	-0.02122128970970236	-0.01630878079840577	-0.025581431231177613	0.012733333333333333
carbaryl	-0.13261792143423018	-0.19643268530292665	-0.14401947255322298	0.011136363636363635
cloperastine	-0.04979351329173047	-0.06292214339921458	-0.08642832093462863	0.01795918367346938
moxonidine	-0.011907189118697216	-0.06856688583078123	-0.1452469772362759	0.012051282051282055
ITSA-1	-0.012327603630879348	-0.029891386369358345	-0.0073601896949865965	0.008194444444444447
tetrabenazine	-0.08375507575069926	-0.1334179123076176	-0.1333148183770519	0.0023809523809523803
WR-216174	0.26172767530813595	0.33974939273401	0.2812209263691231	0.01068181818181818
KU-C103867	0.11116042215346356	0.1965945732557429	0.1508442540259391	0.019788359788359786
KU-0063794	0.26178126123612244	0.2502495796833454	0.013351850456053608	0.014855072463768118
nalbuphine	0.08537511073566594	0.14641637019076215	0.10817309928936768	0.013392857142857146
lofepramine	0.10799571300183004	0.16887003703292192	0.1086440213196202	0.01492753623188406
azacitidine	0.2648451132423001	0.4421077411933406	0.4049511041513131	0.06238095238095239
beta-CCP	-0.07943849841804435	-0.15278561188670084	-0.10930927441373743	0.0026666666666666657
K784-3391	0.06073348105637755	0.07815031938403079	0.05685385163182111	0.0021212121212121206
Merck60	0.1515227991962798	0.2335455900042329	0.13640875832631708	0.07718518518518522
CGP-57380	0.21664201867724586	0.2618102105511374	0.15109848494370215	0.005493827160493824
oxiconazole	0.01914951886470127	0.04520043454614992	0.09504910943615158	0.005897435897435898
thioguanine	0.11563318320997272	0.25759370582647	0.3008491565874791	0.04503546099290781
bopindolol	0.03921012318615203	-0.008697656381657438	-0.08541120911720544	0.0008
CT-200783	0.20834945151420595	0.3172480853577609	0.2286870726935469	0.012727272727272731
pindolol	0.046697480565027115	0.11672021259118402	0.07620307911170787	0.004465408805031444
ambelline	0.017237781837773386	0.10242072257384333	0.11356374793717695	0.017619047619047618
deltaline	-0.1764287741422772	-0.21173186493400706	-0.12063476501378415	0.008690476190476191
NSC-119889	0.17162875943723965	0.22690801768002	0.15953937372076582	0.002945736434108527
endo-IWR-1	-0.09572367446341663	-0.17563445480429082	-0.17288069593283506	0.0027999999999999987
bimatoprost	0.0020750420420683887	0.022127848306655783	-0.04080679865518649	0.008242424242424244
bromhexine	0.15725706342365275	0.24198216891530305	0.1758978326080249	0.0037254901960784292
WAY-405	-0.04886020008926751	-0.08587071845657247	-0.06905922626421834	0.003409090909090907
talampicillin	-0.04190198923847148	-0.028439279588627464	-0.00026341930774706674	0.0060493827160493785
GP-2a	-0.13395264641821308	-0.055675252566505226	0.07118531984603207	0.005534591194968553
pheniramine	0.10453668525170924	0.18615461412916548	0.14478646293726913	0.0029729729729729725
temoporfin	-0.2959680178263556	-0.12076910628111501	0.07764527720368414	0.025320512820512835
BMS-777607	-0.11622253001943507	-0.16714319476428866	-0.12766058151181778	0.0005847953216374269
PD-98059	-0.2518102213277548	-0.2785641840307637	-0.2154154953017812	0.08266666666666668
levalbuterol	-0.03639058225910295	-0.13509517969935111	-0.16993799179675556	0.0020114942528735623
piceid	0.10841754834349887	0.15340318628513933	0.10743223141047817	0.0028395061728395043
benzamil	-0.032094482848557725	-0.020360969840273687	-0.07486158191754898	0.018479532163742693
arbutin	-0.011363275367360549	-0.0019977256915573393	-0.09323226779536156	0.011794871794871794
terfenadine	0.2743022286192576	0.3679367750276053	0.2413383665724864	0.08895833333333336
TL-AA09	-0.0443555714705224	-0.0590606863625999	-0.04463801175054412	0.005747126436781608
AVL-292	0.07945248105237343	0.09577684023056232	0.037892531985026325	0.01814814814814815
terreic-acid-(-)	0.15698560732986053	0.23894263250700545	0.17988669631720974	0.11015151515151515
SD-6-035-A7	0.03299901220306666	0.05626054723560717	0.0012444866719545727	0.02031007751937985
cilengitide	0.14062183282433216	0.2652179159035085	0.2815083028942487	0.014345238095238097
lorcaserin	-0.07889023258722926	-0.15865242150157094	-0.181099550679968	0.0003205128205128205
nor-2-chlorpromazine	-0.01756327640145227	-0.01900533975011917	0.006384369256597587	0.002499999999999999
tosufloxacin	0.1803737284370752	0.3009542327739548	0.21232971409979945	0.005974842767295595
KM-03472SC	0.029903929242310525	0.11710750959262314	0.16353711834676812	0.009848484848484848
cuneatin	-0.11278486350968199	-0.1480967199704607	-0.1324642279923174	0.015094339622641508
paroxetine	0.2460751234522076	0.2407557161501879	0.025459248806903416	0.09718954248366014
tiotidine	-0.08096836528398209	0.018181462315835797	0.09964390533503006	0.001666666666666666
tretinoin	0.013636825381332164	0.17168992509332665	0.22329305120636644	0.006143790849673202
cadmium-chloride	0.22784420749282824	0.2975139141283354	0.20878035504640155	0.019371069182389938
bafilomycin	0.127421636377292	0.2263555662027069	0.14255155172352765	0.026987179487179488
eugenitol	-0.060945991352751874	-0.16332244466339652	-0.16659547869759833	0.0024666666666666656
FPL-64176	-0.08463701578597348	-0.11249370611150096	-0.05312108153830558	0.000851063829787234
thiomersal	0.15083109141330453	0.3306351431751443	0.3228985714726804	0.03321637426900585
famciclovir	-0.13908827504214374	0.04800741529116484	0.12752645107792815	0.014055555555555556
ungerine	-0.00889712341255367	-0.077456372191635	-0.052009129439512386	0.010072463768115941
acamprosate	0.00880298193099413	0.05922638026813989	0.09191827823547828	0.002857142857142856
proscillaridin	0.2196342278138988	0.3896712727913702	0.3366927324733703	0.06648484848484848
SA-1459234	0.25791772827720955	0.2861104297783255	0.15163759100605054	0.008472222222222223
fursultiamine	0.06354339990458044	-0.01669239335395868	-0.08039983463734872	0.003333333333333332
acifran	-0.12290751949984312	-0.14888680367963272	-0.07620700953613918	0.005066666666666664
SA-1922959	-0.01709913552521749	-0.06172030102695426	-0.0662496766000874	0.008787878787878785
SA-424233	0.048888068302016516	-0.0917057258752624	-0.16171539691672399	0.001056910569105691
PATI-1-2-3	0.06959669493998341	0.1504886600597496	0.1365164381150824	0.001560283687943262
HMN-214	-0.07731711307170981	-0.049402116988833004	0.0020556133553616216	0.008435374149659863
lasalocid	0.09472882194527064	0.15937271181932033	0.14646777706841874	0.004833333333333332
nitrofural	0.12308958426727767	0.2410056190902052	0.219714901624838	0.03185897435897436
SA-1459261	-0.06052947875003405	-0.06819043677213563	-0.0037095150590431584	0.0009302325581395349
BG-1017	-0.021647023769253586	-0.10937523480145564	-0.14317892879752697	0.0074468085106383
LCL-161	0.1442634470347293	0.19205530046771727	0.1195592485201171	0.10717948717948718
protirelin	-0.1578875430270077	-0.1766672766136668	-0.12464533561347915	0.003055555555555555
bisbenzimide	-0.048296356669872205	0.03368479218227216	0.14422538314723266	0.018141025641025644
mCPP	0.00357419465833265	-0.1253487990589758	-0.19065211200464	0.0005172413793103448
pseudoephedrine	-0.16232403972520096	-0.1750823832647494	-0.09179453118612196	0.014285714285714282
M-344	-0.023631246295654745	-0.06777416753177244	-0.021913215922531062	0.001320754716981132
dopamine	-0.02418124702157002	-0.14221580849910406	-0.14855920919901672	0.001437908496732026
retinol	-0.050837852490969976	-0.1359561774812095	-0.12852147421839252	0.003827160493827158
kepone	0.2754249108823381	0.3906945925463058	0.2873573487758224	0.008166666666666666
ispinesib	0.20409724224993106	0.3669497223865702	0.2664162771997044	0.10078787878787879
clocortolone	-0.005804312579081017	0.07261945730438918	0.1021474972926987	0.004615384615384614
halofantrine	-0.02030760084644195	0.03330290962108487	0.0782028036991677	0.0175
cytisine	-0.21033912339641472	-0.16016172240703153	-0.0007208214132405765	0.004081632653061222
ftorafur	-0.02030949178024957	-0.03771951303353942	-0.049838739036860605	0.006074074074074073
estrone	-0.0015290355547687533	0.0069236810753413045	0.013766741056435964	0.0007051282051282052
iopromide	-0.10881835035804216	-0.10513191822490037	-0.06998996867668975	0.041006289308176125
urethane	-0.14448673055948427	-0.19863446570910653	-0.129646140498309	0.0013836477987421382
LBH-589	-0.04498270481359367	-0.03649364561850134	0.049792443763124056	0.004999999999999999
baeomycesic-acid	-0.052854693141583316	-0.06958001826550078	-0.0029293749911826067	0.00532051282051282
KB188-III-56	-0.09191691924113723	-0.16868203984713012	-0.13841592866514446	0.0006790123456790123
arglabin	-0.11228941570875477	-0.12193711355978132	-0.0949867001442767	0.020266666666666672
glipizide	-0.03697758939485128	0.06634810936140091	0.09094297312420938	0.02130434782608695
clavulanic-acid	-0.022941200908293	0.008840998313520813	0.0384485689186444	0.013397435897435899
arvanil	0.18793982580445226	0.2254113684320289	0.20782904641071293	0.00950354609929078
phenoxazine	-0.05076251567057578	-0.13668377981778787	-0.08197541033356573	0.005850340136054421
CCMQ	0.1154804484874355	0.16854556550195274	0.08593594481157163	0.0016666666666666663
BG-1014	-0.009315928303586159	-0.06049305495316724	-0.09642920645935414	0.00423076923076923
SA-1925610	0.09572055320093836	0.20815167941370788	0.18683781452025594	0.00573643410852713
SCH-79797	0.22360281462177145	0.4089645012361125	0.34120372116289943	0.03485507246376812
BG-1010	0.17158823239861984	0.17147154725664454	0.05466555830319655	0.012083333333333337
oxybutynin	-0.03311530701284189	0.016539666235362398	-0.006230589491005543	0.022397660818713458
RGFP-966	0.18488223262994755	0.17843007611626818	-0.029643020558669457	0.028800000000000006
telotristat	-0.07998930936975952	-0.1267412468021924	-0.1422134508460777	0.02023809523809524
SJB-AF-2	0.08358777911299388	0.14825851357104633	0.06822157075004752	0.009727891156462581
NVP-BGJ398	0.038801283634705634	0.1793484619419787	0.22073168238975696	0.002266666666666666
bavisant	0.041237021993832286	3.5995916638603085e-05	-0.06462602676793439	0.00490566037735849
ICI-162846	0.03880306600240687	-0.007290956707842596	-0.0057908048480252725	0.006666666666666665
brucine	-0.12107626705334555	-0.11192240138423412	-0.02140362510413668	0.0012244897959183675
doramapimod	-0.049129499458069215	-0.010574589853584577	0.037332471652532735	0.005277777777777778
SA-1457810	-0.04495813254532604	0.06641357463636878	0.12865326368797492	0.0012000000000000001
meropenem	0.031315294764302164	0.0898705011120944	0.07628570949934046	0.006814814814814817
capsaicin	0.014451274463796569	0.0274948918577838	0.0304252119765772	0.01188405797101449
SD-169	0.1035447483395714	0.12460696676662555	0.10250237963003897	0.0047222222222222205
prazosin	-0.031338763477718766	0.05069489546545033	0.09156024617301643	0.003888888888888887
YK-4279	-0.14811947314879545	-0.03198496464898312	0.04512547261069865	0.00723404255319149
PF-03758309	0.11824665187179725	0.2211138594920246	0.21476411345060045	0.016444444444444446
tetracycline	-0.20785627468949985	-0.22222874676132792	-0.07932589387825936	0.001785714285714285
PCO-400	-0.13762703630883924	-0.10503035900115183	-0.02448776724567189	0.00075
toremifene	-0.0491325389602412	-0.12181367656515675	-0.18425694398696854	0.014942528735632182
SA-423862	-0.04715499714729828	-0.1463409305421099	-0.15732400400511418	0.0005084745762711864
FGIN-1-43	-0.08500894397743096	-0.10931442972442568	-0.05696990081227748	0.00065359477124183
SB-205607	0.13341815578634242	0.24380026536518476	0.18615724816369933	7.092198581560284e-05
SA-1938867	-0.034360754224510265	0.05875058017674947	0.10582170635733623	0.0011299435028248588
licarbazepine	0.023041790728242282	0.04451143446269873	0.015296596277590582	0.007777777777777776
BU-224	0.01295726603229904	0.09302347434707164	0.095539914830008	0.0010144927536231885
oxcarbazepine	-0.13831734401633047	-0.1490992966752562	-0.07191617194784179	0.011637426900584794
EMD-41000	0.0854612951500436	0.09229741530603656	0.03175423193405079	0.007866666666666666
SA-96805	-0.002608879027497091	0.08185717446567327	0.12176837569334995	0.0008888888888888889
lestaurtinib	0.08093535810070145	0.14687538481103815	0.12972586804625094	0.0035714285714285683
tremorine	0.09283854862069843	0.09289582338300696	-0.01498533238364199	0.0036054421768707467
lysylphenylalanyl-tyrosine	-0.140945876648344	-0.1875455334534474	-0.13959224944295515	0.011444444444444446
azauridine	0.08230064600454172	0.10901138888125818	0.06444554017608671	0.014482758620689654
MW-STK33-2C	-0.12173909513584105	-0.11214870043076486	-0.02933531934217591	0.00045454545454545455
SA-426029	0.059988678796710826	0.15939383506883706	0.1791935536802859	0.0007333333333333333
MW-STK33-3A	-0.02434721058957139	-0.02311190602302294	-0.005516980930852993	0.0030769230769230748
UTMB-00530	-0.062450215549654214	0.03177958612547575	0.11969269007807885	0.006797385620915032
troglitazone	-0.02503262420674818	0.05368340993709201	0.09291551615940136	0.009679487179487179
TG-100801	-0.029270973198108043	-0.09901867936685016	-0.1382924666781199	0.003266666666666665
metyrapone	-0.18250785845019996	-0.2316724591364845	-0.16632367697022735	0.005359477124183004
lomatin	-0.11745182365833412	-0.049250621576694485	0.04072524677808279	0.0015999999999999999
SA-1922257	0.05353634916809587	0.16724851084620831	0.17019723953251173	0.003137254901960783
SA-245650	-0.05328653267991215	-0.004421950846926333	-0.0008863255858689856	0.00833333333333333
KU-C104137	0.05325738106711675	0.1323320023872575	0.12855406313015216	0.0016666666666666666
puromycin	0.3667303957881939	0.4993579735495388	0.3595211972134361	0.035486111111111114
LY-2784544	0.02021448450797209	0.06419545538869996	0.10969625101995864	0.008461538461538461
YM-90709	0.13503479290506415	0.2289778526132125	0.16083421300423106	0.003448275862068964
palomid-529	-0.08321187143744704	0.01101437105941074	0.10217143152371112	0.005999999999999999
inhibitor-BEC	-0.22714135650213405	-0.2904522769069065	-0.11396682384189087	0.0016666666666666668
doxorubicin	0.12250566536200673	0.11800123041977935	0.07453513024439602	0.004102564102564101
bacitracin	-0.056082157095416516	-0.11039659731441648	-0.14183530196364166	0.006028368794326241
bretylium	-0.13010652387005447	-0.17979056002699728	-0.11561683103079795	0.005037037037037037
butabindide	0.06240541189590016	0.1357542183453256	0.10921734468068768	0.0011805555555555556
KO-143	0.3173142081936025	0.2931599251756967	0.14370219406207896	0.01476190476190476
triflupromazine	0.167574410218857	0.22590291263192905	0.08021707262198564	0.07506944444444445
pomalidomide	-0.05814832190061001	-0.1331720948540676	-0.14378108025321404	0.0015151515151515152
EMF-sumo1-1	-0.09155380891964282	-0.0031696620168556824	0.08734526296486078	0.0007407407407407407
NPK76-II-72-1	-0.1673233280329964	-0.1883076983375739	-0.08999365770991996	0.004397163120567375
aminogenistein	0.007969715124550945	0.0024660815837941968	0.024280245774802596	0.002222222222222221
KU-C104127	0.11148698804224813	0.17051089818917578	0.11112269931782444	0.004918032786885245
BIX-01338	-0.025590765350122682	-0.06524424412434884	-0.016583094788960112	0.002037037037037036
fadrozole	0.05637893005528295	0.044214180009879714	0.04176341227558025	0.0007407407407407407
SB-408124	-0.0590608824786196	0.012915627891103641	0.09525816253498268	0.017539682539682532
sulfapyridine	-0.024177178417351543	0.04118996690960745	0.10399978560166416	0.0007936507936507937
SA-1459849	0.14008754129136436	0.1864008576676225	0.11425491085152364	0.0012666666666666668
pipemidic-acid	-0.0071921708793889075	0.004226832125681311	0.009067311515743779	0.0018604651162790692
SA-424936	-0.06674693506887071	-0.14930090445808306	-0.1313117283100437	0.003333333333333332
tropisetron	-0.06206746271569859	-0.09414492638646567	-0.09944723914937152	0.008717948717948716
teriflunomide	-0.03925764899768101	-0.05222160672934948	-0.0727475163087002	0.025000000000000005
BG-1002	0.0705532322212779	0.12953543342074314	0.0911673184881074	0.0014666666666666667
pimecrolimus	0.13329808005073018	0.14821979263641644	0.06735161817134266	0.03735849056603774
lynestrenol	-0.07268448940892927	-0.04348861479202586	-0.005933229767352413	0.012500000000000002
I-070759	0.40492381754909057	0.4554872155330282	0.30525305076856063	0.03477124183006538
SA-1459714	-0.12581346260133486	-0.19215242787475892	-0.169376377512667	0.006037735849056606
SA-1456734	-0.02327472864879044	-0.10425842759729376	-0.15749929681185454	0.006382978723404252
aminosalicylic-acid	-0.04785640184561174	-0.004427022950776114	-0.02715462609447368	0.04628787878787881
emodin	0.18241264466687573	0.21818174309830754	0.13376586061896995	0.006976744186046509
cinepazide	-0.013861434563647336	-0.10261228899464606	-0.12507604512403314	0.0004232804232804233
nadide	-0.012916170665372621	0.019920201040406062	0.030312427557714707	0.02523809523809524
nesbuvir	0.0252712441895389	0.09303723683201358	0.06804500994350113	0.025374149659863943
TW-37	0.22780199437461535	0.24650369190358415	0.11766620786065753	0.05654088050314466
didanosine	0.017354235982480017	0.09350476298271168	0.11282025638609415	0.006515151515151513
benzoic-acid	-0.16607716198290126	-0.1939768763574838	-0.10817832713545593	0.005378787878787878
trimetazidine	-0.09092137442875946	-0.07337742225854793	-0.035359683336421005	0.0012592592592592594
cabozantinib	0.036617843227427685	0.08867681389438171	0.05386247705719413	0.014353741496598642
VX-745	-0.023133031619924988	-0.047587961288050346	-0.05474877398858706	0.0029559748427672944
SA-1456443	0.1120737670409302	0.1466173231760845	0.08489653004519165	0.0036538461538461525
alendronic-acid	-0.05930659583071486	0.008430151989413909	0.036404192652382567	0.008205128205128203
flumetasone	0.05215954601923845	0.026902772104100456	0.01300522120078737	0.026296296296296293
KU-C104487	-0.006045687385400425	0.060514367151309936	0.07935494025615485	0.0004964539007092199
clofibric-acid	-0.1827844578741823	-0.11683375299603335	-0.030051130215945156	0.012916666666666663
epidepride	-0.08206912317632464	-0.12601010512444197	-0.07040186803291983	0.0015555555555555555
TCB2	-0.043818407601025976	-0.03209121652713927	-0.009507313133974531	0.003636363636363635
canagliflozin	-0.04599930449191497	-0.051194084585358464	-0.055515154763043535	0.0045578231292516995
PJ-34	-0.0368542851037991	0.06406148955715321	0.10515163406170068	0.0005555555555555556
SKF-104078	0.050680076638625504	0.0992297823326241	0.08503625038659547	0.017222222222222226
darifenacin	-0.028597762742655245	-0.1062576033134647	-0.14654806905547388	0.002857142857142856
VU-0447134-2	0.0038516370261897203	0.0024789745283451945	-0.032649264853048726	0.011964285714285719
SA-1473468	0.002191539229530128	-0.13061364159934327	-0.172932883773719	0.002083333333333333
nifedipine	-0.06832276081913613	-0.08825071292486172	0.01772429412602654	0.00685897435897436
DMeOB	-0.0976780425488262	-0.12080754255454178	-0.09450003322064876	0.0021768707482993192
assinex_D328	-0.2021309400566602	-0.22157824948812668	-0.12856996256348754	0.006321839080459771
sulfabenzamide	-0.02484819869767088	-0.012999315197858316	-0.035339480797183416	0.004354838709677417
mepyramine	-0.043949305223562884	-0.11043732714930336	-0.13779152928476834	0.00673469387755102
KU-C104140	0.04367317803162267	0.10488244482297704	0.1136848829470457	0.003274853801169589
latrunculin-b	0.1379423102761396	0.2264855642526301	0.1221573907437679	0.07884057971014492
FGIN-1-27	-0.12687318536496406	-0.2248643609214606	-0.1772099465641514	0.0009615384615384616
darunavir	-0.07793090424199815	-0.1507620444969587	-0.1264695994786201	0.0006349206349206349
EI-231	0.024881040825589142	0.1481573399182987	0.178174827323532	0.0013636363636363637
YL-51	-0.14621261251023854	-0.16618671653630318	-0.09709882234133282	0.002222222222222221
CO-101244	-0.0963374557275928	-0.12216693545002286	-0.055273636753259095	0.002564102564102563
norketamine	-0.032518766342845284	-0.018259135810229508	-0.017832649919749966	0.004533333333333331
aceclofenac	0.09862550490639513	0.13704035034386694	0.091033078406015	0.0023484848484848476
rhamnetin	0.12238085014467978	0.2074265295898336	0.171866456678675	0.0042483660130718925
trihexyphenidyl	-0.012773981487598564	-0.001953517224217497	0.027187140849914287	0.014333333333333333
piperacetazine	0.028119595160356326	0.07193772161020283	0.057290035123959734	0.0005833333333333334
CP-724714	-0.000686449660477958	0.1363343337222581	0.1441916306858539	0.013188405797101444
KU-C104135	0.04803075904734518	0.01384614425697284	0.006383334748042574	0.02093333333333333
1B-parent	0.0012026809208029053	0.03900997109057559	0.051612676416117886	0.014183006535947718
SA-1456220	0.00979005253527657	-0.02395573365222323	-0.0672568404833473	0.010136054421768705
bafilomycin a1	0.034904689880911915	-0.015120657031196057	-0.08103636373822648	0.05108527131782944
LY-456236	-0.009534962402694368	0.008915511444196639	0.009024316826056256	0.0016374269005847949
BG-1020	0.05635922842007465	0.08388832840261086	0.020673796331625038	0.006599999999999999
APO-866	-0.14666654632379736	-0.2050273394297976	-0.15509451673662628	0.00392156862745098
acemetacin	0.06605662764042489	0.014850842561492024	0.013161074151730328	0.004230769230769228
dilazep	0.014237765272041819	-0.03553428237486034	-0.08556956311732218	0.03177304964539007
biotin	-0.1166003701891159	-0.04060995613982458	0.07942011640540163	0.0012499999999999998
RK-682	0.048832400381315484	0.13701522410068348	0.14505339486869995	0.000925925925925926
serotonin	0.017973173971026192	0.0250365733522901	0.008175879921990863	0.002037037037037037
rotenonic-acid	0.08634753272885813	0.04602040517023273	-0.005064148787001244	0.002539682539682539
demeclocycline	0.07160608706624154	0.13550391351015073	0.12876481509235033	0.020062893081761013
iodixanol	0.053769656806377235	0.06817455089111521	0.051488512699636016	0.0018181818181818175
apigenin	0.020943346333244798	0.11352941187267182	0.1422856535158366	0.004829931972789113
rimcazole	0.004500293281565447	0.09867792464651193	0.11414735815050453	0.008086419753086417
cyclazosin	0.021278738655198567	-0.0066589437497448474	-0.003303570724426329	0.02208333333333333
SCH-442416	0.09680318653483518	0.19300105780577426	0.1502313690709246	0.0004761904761904762
rescinnamine	-0.09350512759676824	-0.15257230645035424	-0.1287397903169755	0.013255813953488373
citalopram	-0.046619896382629915	0.008097024731304907	-0.006200341892359937	0.00688405797101449
SJ-172550	-0.14462714614204727	-0.2501423657089225	-0.1885670017874411	0.0013194444444444445
atipamezole	0.016670184525491658	0.0979188743626554	0.10228587324561418	0.001999999999999999
SA-243193	0.10098847087248224	0.17615428650054954	0.15552133799348736	0.004213836477987419
tivozanib	-0.011406409527283338	-0.07585117614368135	-0.14568605687101524	0.014025157232704404
SA-1456859	-0.07128642905132253	0.010746867155496685	0.1055035887417487	0.009057971014492756
abiraterone-acetate	0.039166214204316256	-0.035748778288704784	-0.11748905029805085	0.029066666666666675
L-655708	0.03744300324138406	0.09838295684877893	0.07415971778594131	0.019855072463768112
solifenacin-succinate	-0.03518627373616154	-0.0413202347092444	0.0037854223008506756	0.010654761904761905
APEC	-0.13418876737608815	-0.14902196717539626	-0.034611785501574475	0.010680272108843538
AS-601245	0.05515067934861873	0.06638079747370093	0.06493586946614417	0.005925925925925927
OSI-930	-0.053940792585769115	0.022648268875939938	0.08476841286559138	0.003333333333333331
TAS-103	0.09179000614294752	0.2586913230622973	0.3384060842620622	0.018367346938775512
amikacin	-0.07034033265593582	0.06898580274123496	0.15327530573865802	0.0013836477987421382
SA-1938862	0.03072945156185628	0.12351613394451053	0.13744054203773368	0.0014814814814814814
JS-K	0.08697893135084371	0.1464580495474318	0.16831163890398865	0.0362
prochlorperazine	0.0581312521519852	0.14101222118610815	0.1261014670185564	0.0034959349593495924
chrysamine-g	-0.021126187945671563	0.023711582221877647	0.04809455035792762	0.008333333333333331
furan	0.10886334690193863	0.13351966053231312	0.07976180020853957	0.012857142857142857
YM-09151-2	-0.0618998072435709	-0.11147210934088704	-0.09328836311000492	0.012518518518518519
VX-222	0.003311232654621532	-0.10136846893128776	-0.20265117210674685	0.004833333333333333
edoxudine	-0.1053814558623076	-0.16976122264528948	-0.14313337323830488	0.004583333333333331
ibutilide	-0.08365916581882853	-0.17513113145216966	-0.22304673980676454	0.010061728395061727
mianserin	-0.04720610715764738	-0.1438776897103924	-0.18566476900312284	0.004487179487179485
lopinavir	-0.002282173685766861	-0.0630273575772371	-0.08097671727500523	0.00925925925925926
MW-STK33-2B	0.13208855058809288	0.0876606759661491	-0.061913124396681375	0.0233974358974359
MD-II-038	0.2639153720823153	0.35910966550195705	0.23343980805313785	0.024575163398692826
CYT387	-0.12603401995703706	-0.0678059855455907	0.0422883244138504	0.00895833333333333
7-nitroindazole	-0.16206610407933053	-0.11220049282924936	0.031665355498491365	0.0017283950617283943
anandamide	0.039263759708560164	-0.09067907166715122	-0.1629501765404698	0.005177304964539006
RAN-27	-0.003285942943154173	0.036483878872045336	0.09382977958037417	0.016405228758169937
closantel	-0.035253216713539585	-0.06823566110430546	-0.01840938382620029	0.0028930817610062875
andarine	0.03854362420891437	0.07606963954266359	0.021703818533978902	0.0010256410256410256
ciprofibrate	0.07228151136336697	0.09867504739180694	0.06934339718477578	0.0005660377358490566
dioxybenzone	0.03915911101610122	0.11018749915042007	0.11309849380763208	7.575757575757576e-05
LY-2811376	-0.0854365809174216	-0.1464505388133873	-0.1527210001946382	0.005486111111111109
farnesylcysteine-methyl-ester	-0.18153802601589	-0.168251026998149	-0.08842515014686265	0.007564102564102561
eudesmic-acid	0.12934378437933214	0.1811021622445159	0.13820319438175865	0.0021481481481481473
idasanutlin	0.21916186939902854	0.2244785496275674	0.1442891101613184	0.0260897435897436
pentobarbital	0.11804222538154376	0.2851099373160488	0.3071860186935432	0.0024183006535947707
ST-4034902	0.07712778058390801	0.07369856181286957	0.005012560998401522	0.013878787878787883
rotenone	0.19929701606335035	0.2615531092509764	0.10590851056676336	0.04248366013071896
alisertib	0.08383266710107555	0.14094145682128645	0.08099478560514772	0.03363095238095238
SA-1473648	-0.0480688986606045	-0.1448841403852314	-0.14196868200952978	0.0028301886792452815
isonicotinohydroxamic-acid	-0.1251204600127579	-0.20345760858898568	-0.1523270912980534	0.004305555555555555
R-96544	-0.03133023401863143	-0.019230493541949497	-0.08978843110854344	0.08108695652173915
tie2-kinase-inhibitor	-0.11853563820890875	-0.15926194437595245	-0.08482225909081688	0.0004487179487179487
doxofylline	-0.07828555155209446	-0.16538438126846436	-0.19874662765524773	0.0005555555555555556
naltriben	-0.10817661922502664	-0.11093066332653173	-0.06701478281717065	0.015512820512820512
etodolac	0.027614408918645243	0.1146685419273776	0.12217683649439973	0.0006666666666666666
bexarotene	0.05866031392044582	0.15324294703727148	0.18139640132014206	0.023276836158192094
alvimopan	-0.0038725870408189015	0.07738601211129732	0.12249248687762973	0.01477011494252874
riociguat	0.012427000374720729	-0.0971703304700056	-0.1573497046459244	0.0021264367816091947
clobutinol	-0.09048440924474356	-0.14058020609320135	-0.11279059204468685	0.0007909604519774012
KUC103423N	0.08995718286261283	0.15841500711697862	0.14059625465419984	0.006242424242424245
fluperlapine	0.12115427350121548	0.14184235140026896	0.06396232066671713	0.016543209876543213
p-azido-PE-TFMPP	-0.020722836833831082	0.03626150534919825	0.08607011300379397	0.005833333333333331
I-505056	0.3665445082381103	0.3518294287248243	0.18483433328389692	0.058888888888888886
heliotrine	0.16449026773932648	0.19018812036550656	0.10719066962544424	0.0009523809523809525
nepafenac	-0.125290083784574	0.0010131483926291626	0.09439275028678458	0.004557823129251699
AM-251	0.07357916164115172	0.08986316478143372	0.03457864151586162	0.017047619047619044
SA-1460008	0.0037363004409258172	-0.08050367087597747	-0.07503905242958853	0.008888888888888887
GR-32191	0.13618846832370934	0.2045468097802436	0.13672724116003185	0.002564102564102564
methyldopa	-0.014526017475549772	-0.11916133216746133	-0.14945317780392126	0.01122448979591837
RWJ-21757	-0.15226365983483178	-0.20269158837853754	-0.1285634902783694	0.002093023255813953
cephalexin	0.029605452570668905	0.10912084650289268	0.12737488925249604	0.004786324786324785
luteolin	-0.059046639948368077	-0.09620325165554584	-0.04600058191379161	0.008527131782945735
tipiracil	-0.03556915376250495	0.025323414894116138	0.10211524318311603	0.0156140350877193
brivanib	-0.13768626209344945	0.0010596681582531876	0.1301377388869138	0.0032692307692307678
MK-0752	0.010735126996595856	0.04450117063171823	-0.05363783578386887	0.007959183673469384
vindesine	0.09116549929739516	0.16054575536194107	0.14101841027172254	0.016733333333333336
MK-2461	0.17040206739105632	0.10151495485039128	-0.006276427653471686	0.008198198198198198
VGX-1027	-0.042161020608481016	-0.1271518286261274	-0.13253648563402312	0.002986111111111111
tagatose	-0.06895944860742137	0.006085010484438703	0.058155245413038736	0.031730769230769236
MRS-1845	-0.0540673759394812	-0.16217503159902244	-0.13913956388514798	0.0010303030303030305
roflumilast	0.09425315380762557	0.050980809163834205	0.0017597085396215074	0.0014184397163120566
3-matida	-0.13409569256189385	-0.17952528714348984	-0.1043917114096864	0.0007344632768361583
SA-441145	0.003867623851883821	0.12190365006747722	0.16935689511988408	0.0009356725146198831
sarmentogenin	0.2273315767031591	0.3737818684214537	0.3288619313954393	0.08277777777777778
CA-074-Me	0.170348710419832	0.20203612104297414	0.1423627028207663	0.024782608695652183
glasdegib	-0.08000098576350323	-0.05820176183584715	0.021480013577202663	0.024210526315789467
methiopril	-0.03813926675466898	-0.11362535610971745	-0.15382633473141522	0.002318840579710144
tienilic-acid	0.1892195812835247	0.10679494652212464	-0.02543189524057756	0.002569444444444443
radicicol	0.10387567638834998	0.20909337348428872	0.1548176318656551	0.03246376811594203
SA-1919667	0.08864171176803112	-0.04057235867691252	-0.17453720264754774	0.04169934640522875
tubaic-acid	0.14593429990437726	0.1991830041500182	0.13234174043188196	0.0026811594202898544
avrainvillamide-analog-4	0.1568916255145988	0.2698457763496861	0.28422367645681607	0.028888888888888898
trimidox	0.02928505543420957	0.12608147348196358	0.17276496751508316	0.0008928571428571429
dinaciclib	0.03868592474324895	0.04586876472424024	0.05431824733998152	0.020070921985815605
DH-97	0.07248011820454844	0.13326338745638142	0.07623050828190084	0.0040251572327044014
trimipramine	-0.0332161685707034	0.07063257090521753	0.06029498804847951	0.04477987421383649
BML-278	-0.09826703973182517	-0.03098860322733749	0.07137102960995731	0.0022463768115942016
resatorvid	0.07753653448585265	0.1363598315492911	0.10722911667712323	0.005432098765432098
piribedil	0.1211268149441485	0.09412735958819182	-0.0192561845649153	0.003333333333333332
KD-025	-0.01266206034844066	-0.009751220229633812	-0.05372345870685269	0.01
KU-C104256	-0.1006116738094396	-0.12404441025261298	-0.07772364067299564	0.0037654320987654303
castanospermine	-0.15441192831170894	-0.19125797840770556	-0.13192666695211075	0.0015942028985507246
GSK-0660	-0.07330440794561989	-0.01662713436331318	0.061555815637375486	0.0026984126984126978
laudanosine	0.12146528946222257	0.1829610721905877	0.10749644457399786	0.002287581699346404
OTS-167	0.01338732458071338	0.08779573691142344	0.13998983765797846	0.0019333333333333327
butorphanol-(+)-tartrate	-0.03576690449235628	-0.13734046553539045	-0.16905801091880793	0.0014893617021276596
benfotiamine	0.005449144413279153	-0.04916199589860473	-0.08745348111943327	0.012242424242424242
tyrphostin-AG-556	0.16061341241985508	0.15900894314238154	0.1169766446613539	0.003950617283950616
bergenin	0.05524375531270525	0.12604290497589118	0.09432841416887892	0.0020512820512820504
tetrachloroethylene	0.17740692291473953	0.2196567524267574	0.09705056436678937	0.002868217054263565
SA-441350	-0.1085972807970422	-0.17134727708473452	-0.10672697307508476	0.004652777777777775
guanabenz	0.004806848562107076	0.09461721877235904	0.04316777027453581	0.007901234567901236
MC-1293	0.15220554418008014	0.14385823382698626	0.0238816153949157	0.01943262411347518
axitinib	0.018347092262055296	0.0439247424039244	0.033442624261435384	0.036802721088435374
5-hydroxytryptophan	-0.11892384313680515	-0.11153196250583576	-0.07068054460156566	0.0060975609756097554
micropenin	-0.08922770031825701	-0.16270401371761914	-0.12715973873230227	0.00026881720430107527
benzocaine	0.020229725846402355	0.06863515933159475	0.04392162114248492	0.0029457364341085247
dexrazoxane	-0.04536464562539458	-0.0981377361687276	-0.10563558939638923	0.0044242424242424225
auraptene	-0.08338688153568788	-0.1715277655944418	-0.16961555972048434	0.0009433962264150943
CV-1808	0.060778208635375634	0.14687633489091176	0.1520739913687976	0.001572327044025157
ramelteon	-0.011489247559294966	0.07499809807180248	0.0843203777391475	0.0017610062893081756
levisoprenaline	0.005559770903798471	-0.04925646248554075	-0.0628564224233212	0.007345679012345679
itraconazole	0.04627584461874689	-0.047270745844744964	-0.11596144531656295	0.053124999999999985
catechin	-0.038867205706996234	0.06145416167255543	0.07204595883056328	0.0005649717514124294
mecillinam	0.055696181112525785	0.0011667615152958415	-0.07286329289666682	0.009252873563218392
BO2-inhibits-RAD51	0.08465124460811904	0.0796359163059028	0.05409976480824887	0.02344827586206897
alcuronium	-0.05271394064656357	0.04947494104017704	0.09623436371340008	0.004012345679012343
labetalol	-0.057645677256850665	-0.1166300610230087	-0.10028092914854786	0.0011111111111111111
methyltyramine	-0.07343634829174796	-0.0925383781898844	-0.06995547320518264	0.0016666666666666663
AGI-5198	-0.09090815344888788	-0.16493076155526126	-0.17651239316099498	0.005503875968992247
benzoxiquine	0.15901156310356415	0.17921633611845206	0.08734576906604187	0.003899371069182387
SA-1938757	-0.1418084268118987	-0.11406217045238005	0.00937776868939767	0.0022875816993464045
AMG-232	0.13731776474791674	0.14017695299593946	0.04648044555323932	0.015579710144927539
trapidil	-0.12351442749178505	-0.09334314955826184	-0.005970926675194561	0.0032075471698113193
fluorometholone	-0.20275183315769665	-0.16065752635726005	-0.07166736473116768	0.02041666666666667
enrofloxacin	0.0501052058332245	0.16131405165863022	0.20554368746585494	0.00018518518518518518
L-165041	0.06156245333645896	0.14169657518085516	0.1355063167341112	0.011228070175438597
dolutegravir	-0.03442271135795368	0.07586974633694324	0.16562598948574908	0.002371794871794871
protein-tyrosine-phosphatase-inhibitor-IV	-0.0077176532974434905	0.02466806983276515	0.024310427030400785	0.008749999999999999
chlorambucil	0.047292127196835856	0.13133727578805096	0.1538698822100698	0.010503144654088048
bemegride	0.1166706686875973	-0.02844422362807252	-0.16616575779262854	0.006419753086419751
BIX-02188	0.20607271584802675	0.2559841605069311	0.14575381558557762	0.005987654320987652
pentoxifylline	-0.07628361442055706	-0.1694700605212348	-0.1637790007375435	0.00028735632183908046
seneciphylline	-0.11562728434688382	-0.15926093072604547	-0.07251073765856475	0.002643678160919539
KU-C104219	0.05735733026510364	0.12647214168337131	0.10076934500675447	0.016587301587301588
BML-210	0.20060198151666314	0.1799809298313031	0.011418288286419446	0.06129629629629632
ARG-CSC-18	-0.08957145545686497	-0.05611451964859628	0.013263593954764235	0.0036296296296296285
tenatoprazole	0.057729906713938524	0.021135373220253457	-0.01786417641841309	0.017555555555555553
BG-1016	0.13766133454804874	0.15045493030579946	0.030579048126783408	0.007559523809523808
piketoprofen	0.006026918424607737	-0.1062252621592564	-0.13487394218345394	0.010579710144927536
KU-C103882	0.1793255045594257	0.1960494594519966	0.09453175430116784	0.004625850340136051
pantoprazole	-0.09658451795033864	-0.18305489707771333	-0.1874178514000817	0.0011111111111111111
pranoprofen	-0.0009641895430673657	-0.08449333853711545	-0.09476068104933427	0.0043859649122807
verapamil	-0.14115063187153548	-0.17952794979483108	-0.1762028294558792	0.01470238095238095
IWP-2	-0.032029426305380006	0.019290822410539976	0.023334963839904303	0.0009090909090909091
nisoxetine	0.014012148456736696	-0.044139177276584535	-0.13518660318803402	0.0005673758865248227
SA-418993	-0.05245272269413028	0.06293647921784044	0.16554934371537014	0.0045454545454545435
thonzonium	0.26045529883623	0.3830348349960496	0.2949140183064513	0.022814814814814812
ribavirin	-0.0417101323488916	-0.10638516158213088	-0.17379219490320266	0.0016666666666666666
D-serine	-0.0012729528576489555	-0.13974190242957793	-0.2201918648139214	0.0006122448979591838
PD-173074	-0.07362103812595329	-0.14118138924193416	-0.1276622606152814	0.010396825396825396
CX-4945	-0.005886370783802547	0.0858798771797627	0.12206382050272348	0.021700680272108842
metixene	-0.07723039681421341	-0.021172764363962485	-0.06892929541090087	0.13355072463768114
SD-6-035-A12	-0.03345281022615089	0.01929328575369416	0.016509913629013204	0.006222222222222222
BRL-37344	-0.14217017052591838	-0.1230595381770855	0.038986418212764745	0.008076923076923079
lincomycin	-0.04484463849693078	-0.10088670427905197	-0.06837007835365136	0.0015432098765432094
EMF-sumo1-4	-0.2245890562344499	-0.25019095906101857	-0.1209531187541138	0.008035714285714287
tenoxicam	0.016320524960326876	0.09171140108345373	0.09710251972796197	0.005786163522012577
chlorprothixene	0.018929693323037605	0.034780026649308626	-0.05340373145266953	0.03604166666666667
alprenolol	0.017549904928900878	0.09173325039169754	0.08845784014282386	0.02938271604938272
rifaximin	-0.03668707179603047	-0.02489824293654097	-0.00606636936329449	0.0022727272727272717
PHCCC	-0.028283928440407082	0.10539206479998632	0.12405249398485264	0.0026666666666666657
PP-1	0.010849893631601666	0.03001279913366846	-0.02606365046737653	0.004999999999999997
tetrahydrouridine	-0.05406961775545659	0.07108982944038167	0.15633609017444852	0.006419753086419753
irsogladine	-0.06840302711629133	-0.16372975127898542	-0.17906693525360948	0.0006790123456790123
solanine	-0.10491388689572148	-0.06743016212420383	0.029855956173322176	0.002836879432624113
oglemilast	0.0835096834229125	0.13718572142422014	0.11265817723432953	0.0036805555555555537
harmine	0.03168505972594896	0.08893089426633022	0.09477875516966912	0.0021999999999999993
amuvatinib	0.0129694612237884	0.019708651253162842	0.03043367329629217	0.006603773584905659
dubinidine	-0.03032657985003705	0.05527592635327338	0.11156116578514504	0.00132183908045977
sulfamonomethoxine	-0.13517070886288607	-0.1281558596807405	-0.03303699210887655	0.002708333333333333
CCCP	0.4148484900332041	0.43972322861280144	0.25238492436982113	0.02876811594202899
BGT-226	0.22698483344161605	0.31384310842424706	0.2448636506339004	0.014345238095238104
androsterone	-0.03265436704911077	-0.005978417455823502	-0.026348842764516343	0.08264150943396228
ICI-185,282	-0.09474549576333366	-0.037510457319326604	0.0440397939108703	0.015106382978723408
semagacestat	-0.005792178742702062	-0.10769132075724268	-0.17221755038153544	0.038367346938775526
[truncated: 2,672 more rows]
